# Supplementary material for: Genomic resources for wild populations of the house mouse, Mus musculus and its close relative Mus spretus
Source: Sci Data. 2016 Sep 13;3:160075. doi: 10.1038/sdata.2016.75 (PMC5020872; doi:10.1038/sdata.2016.75)
Supplement: Supplementary file 1 [file sdata201675-isa1.zip]

Archive with 4 entries (4 files):
- i_Investigation.txt
- s_study_Tautz.txt
- a_DNAseq_Tautz.txt
- a_RNAseq_Tautz.txt
