# Supplementary material for: Genomic resources for wild populations of the house mouse, Mus musculus and its close relative Mus spretus
Source: Sci Data. 2016 Sep 13;3:160075. doi: 10.1038/sdata.2016.75 (PMC5020872; doi:10.1038/sdata.2016.75)
Supplement: Supplementary file 1 [file sdata201675-isa1.zip › i_Investigation.txt]

# Investigation File generated for Scientific Data with Investigation File Authoring Tool version 0.1.0 on 02/09/2016 - This metadata file is CC0
ONTOLOGY SOURCE REFERENCE
Term Source Name	NCBITAXON	UBERON	GAZ	UO	PATO	OBI	NCIT	ERO
Term Source File	http://data.bioontology.org/ontologies/NCBITAXON	http://data.bioontology.org/ontologies/UBERON	http://data.bioontology.org/ontologies/GAZ	http://data.bioontology.org/ontologies/UO	http://data.bioontology.org/ontologies/PATO	http://data.bioontology.org/ontologies/OBI	http://data.bioontology.org/ontologies/NCIT	http://data.bioontology.org/ontologies/ERO
Term Source Version	2015AB	releases/2014-06-15	$Revision: 1.512 $	unknown	unknown	2014-08-18	16.05e	2013-08-02
Term Source Description	National Center for Biotechnology Information (NCBI) Organismal Classification	Uber Anatomy Ontology	Gazetteer	Units of Measurement Ontology	Phenotypic Quality Ontology	Ontology for Biomedical Investigations	National Cancer Institute Thesaurus	Eagle-I Research Resource Ontology
INVESTIGATION
Investigation Identifier
Investigation Title
Investigation Description
Investigation Submission Date
Investigation Public Release Date
INVESTIGATION PUBLICATIONS
Investigation PubMed ID
Investigation Publication DOI
Investigation Publication Author List
Investigation Publication Title
Investigation Publication Status
Investigation Publication Status Term Accession Number
Investigation Publication Status Term Source REF
INVESTIGATION CONTACTS
Investigation Person Last Name
Investigation Person Mid Initials
Investigation Person First Name
Investigation Person Address
Investigation Person Phone
Investigation Person Fax
Investigation Person Email
Investigation Person Affiliation
Investigation Person Roles
Investigation Person Roles Term Accession Number
Investigation Person Roles Term Source REF
STUDY
Study Identifier	10.1038/sdata.2016.75
Study Title	Genomic resources for wild populations of the house mouse, Mus musculus and its close relative Mus spretus
Study Submission Date	18/02/2016
Study Public Release Date	13/09/2016
Study Description	http://www.nature.com/articles/sdata201675#abstract
Study File Name	s_study_Tautz.txt
Comment[Subject Keywords]	//;////;//;///;///
Comment[Manuscript Licence]	CC BY-4.0
Comment[Experimental Metadata Licence]	CC0
Comment[Supplementary Information File Name]		Supplementary Table 1	Supplementary Table 2	Supplementary Table 3	Supplementary Table 4	Supplementary Table 5	Supplementary Material
Comment[Supplementary Information File Type]	x-zip-compressed	vnd.openxmlformats-officedocument.spreadsheetml.sheet	vnd.openxmlformats-officedocument.spreadsheetml.sheet	vnd.openxmlformats-officedocument.spreadsheetml.sheet	vnd.openxmlformats-officedocument.spreadsheetml.sheet	vnd.openxmlformats-officedocument.spreadsheetml.sheet	vnd.openxmlformats-officedocument.wordprocessingml.document
Comment[Supplementary Information File URL]	http://www.nature.com/articles/sdata201675#supplementary-information	http://www.nature.com/articles/sdata201675#supplementary-information	http://www.nature.com/articles/sdata201675#supplementary-information	http://www.nature.com/articles/sdata201675#supplementary-information	http://www.nature.com/articles/sdata201675#supplementary-information	http://www.nature.com/articles/sdata201675#supplementary-information	http://www.nature.com/articles/sdata201675#supplementary-information
Comment[Data Repository]	European Nucleotide Archive;European Nucleotide Archive;European Nucleotide Archive;European Nucleotide Archive;European Nucleotide Archive
Comment[Data Record Accession]	PRJEB9450;PRJEB11742;PRJEB2176;PRJEB14167;PRJEB11897
Comment[Data Record URI]	http://www.ebi.ac.uk/ena/data/view/PRJEB9450;http://www.ebi.ac.uk/ena/data/view/PRJEB11742;http://www.ebi.ac.uk/ena/data/view/PRJEB2176;http://www.ebi.ac.uk/ena/data/view/PRJEB14167;http://www.ebi.ac.uk/ena/data/view/PRJEB11897
STUDY DESIGN DESCRIPTORS
Study Design Type	parallel group design	species comparison design
Study Design Type Term Accession Number	OBI:0500006	OBI:0001310
Study Design Type Term Source REF	OBI	OBI
STUDY PUBLICATIONS
Study PubMed ID	""	""	""
Study Publication DOI	doi:10.1186/s12862-015-0439-5	doi:10.1101/gr.187187.114	doi:10.1371/journal.pgen.1000825
Study Publication Author List	""	""	""
Study Publication Title	""	""	""
Study Publication Status	published	published	published
Study Publication Status Term Accession Number			
Study Publication Status Term Source REF			
STUDY FACTORS
Study Factor Name	sub species	geographic area	tissue
Study Factor Type	Subspecies	geographic location	tissue
Study Factor Type Term Accession Number	NCIT:C62700	GAZ:00000448	UBERON:0000479
Study Factor Type Term Source REF	NCIT	OBI	OBI
STUDY ASSAYS
Study Assay Measurement Type	genetic sequence variation analysis	transcription profiling assay
Study Assay Measurement Type Term Accession Number	ERO:0100211	OBI:0000424
Study Assay Measurement Type Term Source REF	ERO	OBI
Study Assay Technology Type	whole genome sequencing	RNA sequencing
Study Assay Technology Type Term Accession Number	ERO:0002016	OBI:0001177
Study Assay Technology Type Term Source REF	ERO	OBI
Study Assay Technology Platform	""	""
Study Assay File Name	a_DNAseq_Tautz.txt	a_RNAseq_Tautz.txt
STUDY PROTOCOLS
Study Protocol Name	Sampling procedure and sampling locations	Procedures for wild mouse handling	M m domesticus breeding scheme	DNA and RNA extraction	DNA sequencing library preparation	Mapping genomic reads and Single Nucleotide Polymorphism (SNP) calling	RNA sequencing library preparation	Transcriptome sequencing of M m domesticus populations
Study Protocol Type	Sampling Method	animal care protocol	animal care protocol	nucleic acid extraction	sample preparation for sequencing assay	genotyping assay	sample preparation for sequencing assay	RNA sequencing
Study Protocol Type Term Accession Number	NCIT:C71492	OBI:0000715	OBI:0000715	OBI:0666667	OBI:0001902	OBI:0000435	OBI:0001902	OBI:0001177
Study Protocol Type Term Source REF	NCIT	OBI	OBI	OBI	OBI	OBI	OBI	OBI
Study Protocol Description								
Study Protocol URI	""	""	""	""	""	""	""	""
Study Protocol Version								
Study Protocol Parameters Name	""	""	""	""	""	""	""	""
Study Protocol Parameters Name Term Accession Number	""	""	""	""	""	""	""	""
Study Protocol Parameters Name Term Source REF	""	""	""	""	""	""	""	""
Study Protocol Components Name	""	""	""	""	""	""	""	""
Study Protocol Components Type	""	""	""	""	""	""	""	""
Study Protocol Components Type Term Accession Number	""	""	""	""	""	""	""	""
Study Protocol Components Type Term Source REF	""	""	""	""	""	""	""	""
STUDY CONTACTS
Study Person Last Name	Harr	Karakoc	Neme	Teschke	Pfeifle	Pezer	Babiker	Linnenbrink	Montero	Scavetta	Abai	Molins	Schlegel	Ulrich	Altmüller	Franitza	Büntge	Künzel	Tautz
Study Person First Name	Bettina	Emre	Rafik	Meike	Christine	Željka	Hiba	Miriam	Inka	Rick	Mohammad Reza	Marta Puente	Mathias	Rainer G.	Janine	Marek	Anna	Sven	Diethard
Study Person Mid Initials																			
Study Person Email	""	""	""	""	""	""	""	""	""	""	""	""	""	""	""	""	""	""	tautz@evolbio.mpg.de
Study Person Phone																			
Study Person Fax																			
Study Person Address																			
Study Person Affiliation	Max-Planck Institute for Evolutionary Biology, August-Thienemanstrasse 2, 24306 Plön, Germany	Max-Planck Institute for Evolutionary Biology, August-Thienemanstrasse 2, 24306 Plön, Germany	Max-Planck Institute for Evolutionary Biology, August-Thienemanstrasse 2, 24306 Plön, Germany	Max-Planck Institute for Evolutionary Biology, August-Thienemanstrasse 2, 24306 Plön, Germany	Max-Planck Institute for Evolutionary Biology, August-Thienemanstrasse 2, 24306 Plön, Germany	Max-Planck Institute for Evolutionary Biology, August-Thienemanstrasse 2, 24306 Plön, Germany	Max-Planck Institute for Evolutionary Biology, August-Thienemanstrasse 2, 24306 Plön, Germany	Max-Planck Institute for Evolutionary Biology, August-Thienemanstrasse 2, 24306 Plön, Germany	Max-Planck Institute for Evolutionary Biology, August-Thienemanstrasse 2, 24306 Plön, Germany	Max-Planck Institute for Evolutionary Biology, August-Thienemanstrasse 2, 24306 Plön, Germany	Department of Medical Entomology and Vector Control, School of Public Health, Tehran University of Medical Sciences, Tehran 1417613151, Iran	Laboratorio de Anatomía Animal, Departamento de Biología Animal, Facultad de Ciencias, Universidad de Vigo, 36200 Vigo, Spain	Friedrich-Loeffler-Institut, Federal Research Institute for Animal Health, Institute for Novel and Emerging Infectious Diseases, Südufer 10, 17493 Greifswald-Insel Riems, Germany	Friedrich-Loeffler-Institut, Federal Research Institute for Animal Health, Institute for Novel and Emerging Infectious Diseases, Südufer 10, 17493 Greifswald-Insel Riems, Germany	Cologne Center for Genomics (CCG), University of Cologne, Weyertal 115b, 50931 Cologne, Germany	Cologne Center for Genomics (CCG), University of Cologne, Weyertal 115b, 50931 Cologne, Germany	Max-Planck Institute for Evolutionary Biology, August-Thienemanstrasse 2, 24306 Plön, Germany	Max-Planck Institute for Evolutionary Biology, August-Thienemanstrasse 2, 24306 Plön, Germany	Max-Planck Institute for Evolutionary Biology, August-Thienemanstrasse 2, 24306 Plön, Germany
Study Person Roles																			
Study Person Roles Term Accession Number																			
Study Person Roles Term Source REF																			
Comment[Study Person ORCID]			0000-0001-8462-5291																0000-0002-0460-5344
Comment[Funder]																			
Comment[FundRef ID]																			
Comment[Funder Term Source REF]																			
Comment[Grant Identifier]																			
