# Supplementary material for: Genomic resources for wild populations of the house mouse, Mus musculus and its close relative Mus spretus
Source: Sci Data. 2016 Sep 13;3:160075. doi: 10.1038/sdata.2016.75 (PMC5020872; doi:10.1038/sdata.2016.75)
Supplement: Supplementary file 1 [file sdata201675-isa1.zip › s_study_Tautz.txt]

Source Name	Comment[year collected]	Characteristics[organism]	Term Source REF	Term Accession Number	Characteristics[organism part]	Term Source REF	Term Accession Number	Characteristics[geographical location]	Term Source REF	Term Accession Number	Characteristics[latitude]	Unit	Term Source REF	Term Accession Number	Characteristics[longitude]	Unit	Term Source REF	Term Accession Number	Characteristics[sex]	Term Source REF	Term Accession Number	Protocol REF	Protocol REF	Protocol REF	Sample Name	Factor Value[sub species]	Factor Value[geographic area]	Factor Value[tissue]
France_Massif Central _ 1	2005	Mus musculus domesticus	NCBITAXON	NCBITaxon:10092				Massif Central	GAZ	GAZ:00006609									male	PATO	PATO:0000384	Sampling procedure and sampling locations	Procedures for wild mouse handling	DNA and RNA extraction	FRA1	Mus musculus domesticus	France
France_Massif Central _ 1	2005	Mus musculus domesticus	NCBITAXON	NCBITaxon:10092				Massif Central	GAZ	GAZ:00006609									male	PATO	PATO:0000384	Sampling procedure and sampling locations	Procedures for wild mouse handling	DNA and RNA extraction	FRA2	Mus musculus domesticus	France
France_Massif Central _ 1	2005	Mus musculus domesticus	NCBITAXON	NCBITaxon:10092				Massif Central	GAZ	GAZ:00006609									male	PATO	PATO:0000384	Sampling procedure and sampling locations	Procedures for wild mouse handling	DNA and RNA extraction	FRA3	Mus musculus domesticus	France
France_Massif Central _ 1	2005	Mus musculus domesticus	NCBITAXON	NCBITaxon:10092				Massif Central	GAZ	GAZ:00006609									male	PATO	PATO:0000384	Sampling procedure and sampling locations	Procedures for wild mouse handling	DNA and RNA extraction	FRA4	Mus musculus domesticus	France
France_Massif Central _ 1	2005	Mus musculus domesticus	NCBITAXON	NCBITaxon:10092				Massif Central	GAZ	GAZ:00006609									male	PATO	PATO:0000384	Sampling procedure and sampling locations	Procedures for wild mouse handling	DNA and RNA extraction	FRA5	Mus musculus domesticus	France
France_Massif Central _ 1	2005	Mus musculus domesticus	NCBITAXON	NCBITaxon:10092				Massif Central	GAZ	GAZ:00006609									male	PATO	PATO:0000384	Sampling procedure and sampling locations	Procedures for wild mouse handling	DNA and RNA extraction	FRA6	Mus musculus domesticus	France
France_Massif Central _ 1	2005	Mus musculus domesticus	NCBITAXON	NCBITaxon:10092				Massif Central	GAZ	GAZ:00006609									male	PATO	PATO:0000384	Sampling procedure and sampling locations	Procedures for wild mouse handling	DNA and RNA extraction	FRA7	Mus musculus domesticus	France
France_Massif Central _ 1	2005	Mus musculus domesticus	NCBITAXON	NCBITaxon:10092				Massif Central	GAZ	GAZ:00006609									male	PATO	PATO:0000384	Sampling procedure and sampling locations	Procedures for wild mouse handling	DNA and RNA extraction	FRA8	Mus musculus domesticus	France
Germany_Cologne_Bonn _ 2	2006	Mus musculus domesticus	NCBITAXON	NCBITaxon:10092				Bonn Urban District	GAZ	GAZ:00003511	50.720183	degree	UO	UO:0000185	6.921367	degree	UO	UO:0000185	male	PATO	PATO:0000384	Sampling procedure and sampling locations	Procedures for wild mouse handling	DNA and RNA extraction	GER1	Mus musculus domesticus	Germany
Germany_Cologne_Bonn _ 2	2006	Mus musculus domesticus	NCBITAXON	NCBITaxon:10092				Bonn Urban District	GAZ	GAZ:00003511	50.682567	degree	UO	UO:0000185	6.949833	degree	UO	UO:0000185	male	PATO	PATO:0000384	Sampling procedure and sampling locations	Procedures for wild mouse handling	DNA and RNA extraction	GER2	Mus musculus domesticus	Germany
Germany_Cologne_Bonn _ 2	2006	Mus musculus domesticus	NCBITAXON	NCBITaxon:10092				Bonn Urban District	GAZ	GAZ:00003511	50.611183	degree	UO	UO:0000185	7.045317	degree	UO	UO:0000185	male	PATO	PATO:0000384	Sampling procedure and sampling locations	Procedures for wild mouse handling	DNA and RNA extraction	GER3	Mus musculus domesticus	Germany
Germany_Cologne_Bonn _ 2	2006	Mus musculus domesticus	NCBITAXON	NCBITaxon:10092				Bonn Urban District	GAZ	GAZ:00003511	50.61155	degree	UO	UO:0000185	7.08805	degree	UO	UO:0000185	male	PATO	PATO:0000384	Sampling procedure and sampling locations	Procedures for wild mouse handling	DNA and RNA extraction	GER4	Mus musculus domesticus	Germany
Germany_Cologne_Bonn _ 2	2006	Mus musculus domesticus	NCBITAXON	NCBITaxon:10092				Bonn Urban District	GAZ	GAZ:00003511	50.6564	degree	UO	UO:0000185	7.121467	degree	UO	UO:0000185	male	PATO	PATO:0000384	Sampling procedure and sampling locations	Procedures for wild mouse handling	DNA and RNA extraction	GER5	Mus musculus domesticus	Germany
Germany_Cologne_Bonn _ 2	2006	Mus musculus domesticus	NCBITAXON	NCBITaxon:10092				Bonn Urban District	GAZ	GAZ:00003511	50.631867	degree	UO	UO:0000185	7.15407	degree	UO	UO:0000185	male	PATO	PATO:0000384	Sampling procedure and sampling locations	Procedures for wild mouse handling	DNA and RNA extraction	GER6	Mus musculus domesticus	Germany
Germany_Cologne_Bonn _ 2	2006	Mus musculus domesticus	NCBITAXON	NCBITaxon:10092				Bonn Urban District	GAZ	GAZ:00003511	50.645037	degree	UO	UO:0000185	7.191881	degree	UO	UO:0000185	male	PATO	PATO:0000384	Sampling procedure and sampling locations	Procedures for wild mouse handling	DNA and RNA extraction	GER7	Mus musculus domesticus	Germany
Germany_Cologne_Bonn _ 2	2006	Mus musculus domesticus	NCBITAXON	NCBITaxon:10092				Bonn Urban District	GAZ	GAZ:00003511	50.748106	degree	UO	UO:0000185	6.869173	degree	UO	UO:0000185	male	PATO	PATO:0000384	Sampling procedure and sampling locations	Procedures for wild mouse handling	DNA and RNA extraction	GER8	Mus musculus domesticus	Germany
Germany_Heligoland _ 3	2012	Mus musculus domesticus	NCBITAXON	NCBITaxon:10092				Heligoland Islands	GAZ	GAZ:00002632	50.651406	degree	UO	UO:0000185	6.984778	degree	UO	UO:0000185	female	PATO	PATO:0000383	Sampling procedure and sampling locations	Procedures for wild mouse handling	DNA and RNA extraction	HEL1	Mus musculus domesticus	Germany-Heligoland
Germany_Heligoland _ 3	2004	Mus musculus domesticus	NCBITAXON	NCBITaxon:10092				Heligoland Islands	GAZ	GAZ:00002632	50.841892	degree	UO	UO:0000185	6.732841	degree	UO	UO:0000185	male	PATO	PATO:0000384	Sampling procedure and sampling locations	Procedures for wild mouse handling	DNA and RNA extraction	HEL2	Mus musculus domesticus	Germany-Heligoland
Germany_Heligoland _ 3	2011	Mus musculus domesticus	NCBITAXON	NCBITaxon:10092				Heligoland Islands	GAZ	GAZ:00002632	50.793317	degree	UO	UO:0000185	6.869217	degree	UO	UO:0000185	female	PATO	PATO:0000383	Sampling procedure and sampling locations	Procedures for wild mouse handling	DNA and RNA extraction	HEL3	Mus musculus domesticus	Germany-Heligoland
Iran_Ahvaz _ 4	2006	Mus musculus domesticus	NCBITAXON	NCBITaxon:10092				Ahvaz	GAZ	GAZ:00250792	50.793317	degree	UO	UO:0000185	6.869217	degree	UO	UO:0000185	male	PATO	PATO:0000384	Sampling procedure and sampling locations	M m domesticus breeding scheme	DNA and RNA extraction	IRA1	Mus musculus domesticus	Iran
Iran_Ahvaz _ 4	2006	Mus musculus domesticus	NCBITAXON	NCBITaxon:10092				Ahvaz	GAZ	GAZ:00250792	31.53741427	degree	UO	UO:0000185	49.70954086	degree	UO	UO:0000185	male	PATO	PATO:0000384	Sampling procedure and sampling locations	M m domesticus breeding scheme	DNA and RNA extraction	IRA2	Mus musculus domesticus	Iran
Iran_Ahvaz _ 4	2006	Mus musculus domesticus	NCBITAXON	NCBITaxon:10092				Ahvaz	GAZ	GAZ:00250792	31.50942081	degree	UO	UO:0000185	49.84584385	degree	UO	UO:0000185	male	PATO	PATO:0000384	Sampling procedure and sampling locations	M m domesticus breeding scheme	DNA and RNA extraction	IRA3	Mus musculus domesticus	Iran
Iran_Ahvaz _ 4	2006	Mus musculus domesticus	NCBITAXON	NCBITaxon:10092				Ahvaz	GAZ	GAZ:00250792	31.38692616	degree	UO	UO:0000185	49.84893333	degree	UO	UO:0000185	male	PATO	PATO:0000384	Sampling procedure and sampling locations	M m domesticus breeding scheme	DNA and RNA extraction	IRA4	Mus musculus domesticus	Iran
Iran_Ahvaz _ 4	2006	Mus musculus domesticus	NCBITAXON	NCBITaxon:10092				Ahvaz	GAZ	GAZ:00250792									male	PATO	PATO:0000384	Sampling procedure and sampling locations	M m domesticus breeding scheme	DNA and RNA extraction	IRA5	Mus musculus domesticus	Iran
Iran_Ahvaz _ 4	2006	Mus musculus domesticus	NCBITAXON	NCBITaxon:10092				Ahvaz	GAZ	GAZ:00250792	31.23319452	degree	UO	UO:0000185	49.24533119	degree	UO	UO:0000185	male	PATO	PATO:0000384	Sampling procedure and sampling locations	M m domesticus breeding scheme	DNA and RNA extraction	IRA6	Mus musculus domesticus	Iran
Iran_Ahvaz _ 4	2006	Mus musculus domesticus	NCBITAXON	NCBITaxon:10092				Ahvaz	GAZ	GAZ:00250792	31.38096973	degree	UO	UO:0000185	48.6811608	degree	UO	UO:0000185	male	PATO	PATO:0000384	Sampling procedure and sampling locations	M m domesticus breeding scheme	DNA and RNA extraction	IRA7	Mus musculus domesticus	Iran
Iran_Ahvaz _ 4	2006	Mus musculus domesticus	NCBITAXON	NCBITaxon:10092				Ahvaz	GAZ	GAZ:00250792									male	PATO	PATO:0000384	Sampling procedure and sampling locations	M m domesticus breeding scheme	DNA and RNA extraction	IRA8	Mus musculus domesticus	Iran
Czech Republic_Studenec _ 5	2003	Mus musculus musculus	NCBITAXON					Municipality of Studenec	GAZ	GAZ:00464899									female	PATO	PATO:0000383	Sampling procedure and sampling locations	Procedures for wild mouse handling	DNA and RNA extraction	CZE1	Mus musculus musculus	Czech Republic
Czech Republic_Studenec _ 5	2003	Mus musculus musculus	NCBITAXON					Municipality of Studenec	GAZ	GAZ:00464899									female	PATO	PATO:0000383	Sampling procedure and sampling locations	Procedures for wild mouse handling	DNA and RNA extraction	CZE2	Mus musculus musculus	Czech Republic
Czech Republic_Studenec _ 5	2003	Mus musculus musculus	NCBITAXON					Municipality of Studenec	GAZ	GAZ:00464899									male	PATO	PATO:0000384	Sampling procedure and sampling locations	Procedures for wild mouse handling	DNA and RNA extraction	CZE3	Mus musculus musculus	Czech Republic
Czech Republic_Studenec _ 5	2003	Mus musculus musculus	NCBITAXON					Municipality of Studenec	GAZ	GAZ:00464899									female	PATO	PATO:0000383	Sampling procedure and sampling locations	Procedures for wild mouse handling	DNA and RNA extraction	CZE4	Mus musculus musculus	Czech Republic
Czech Republic_Studenec _ 5	2003	Mus musculus musculus	NCBITAXON					Municipality of Studenec	GAZ	GAZ:00464899									female	PATO	PATO:0000383	Sampling procedure and sampling locations	Procedures for wild mouse handling	DNA and RNA extraction	CZE5	Mus musculus musculus	Czech Republic
Czech Republic_Studenec _ 5	2003	Mus musculus musculus	NCBITAXON					Municipality of Studenec	GAZ	GAZ:00464899									female	PATO	PATO:0000383	Sampling procedure and sampling locations	Procedures for wild mouse handling	DNA and RNA extraction	CZE6	Mus musculus musculus	Czech Republic
Czech Republic_Studenec _ 5	2003	Mus musculus musculus	NCBITAXON					Municipality of Studenec	GAZ	GAZ:00464899									male	PATO	PATO:0000384	Sampling procedure and sampling locations	Procedures for wild mouse handling	DNA and RNA extraction	CZE7	Mus musculus musculus	Czech Republic
Czech Republic_Studenec _ 5	2003	Mus musculus musculus	NCBITAXON					Municipality of Studenec	GAZ	GAZ:00464899									female	PATO	PATO:0000383	Sampling procedure and sampling locations	Procedures for wild mouse handling	DNA and RNA extraction	CZE8	Mus musculus musculus	Czech Republic
Kazhakstan_Almaty _ 6	2002	Mus musculus musculus	NCBITAXON					Almaty City	GAZ	GAZ:00005001									female	PATO	PATO:0000383	Sampling procedure and sampling locations	Procedures for wild mouse handling	DNA and RNA extraction	KAZ1	Mus musculus musculus	Kazhakstan
Kazhakstan_Almaty _ 6	2002	Mus musculus musculus	NCBITAXON					Almaty City	GAZ	GAZ:00005001									male	PATO	PATO:0000384	Sampling procedure and sampling locations	Procedures for wild mouse handling	DNA and RNA extraction	KAZ2	Mus musculus musculus	Kazhakstan
Kazhakstan_Almaty _ 6	2002	Mus musculus musculus	NCBITAXON					Almaty City	GAZ	GAZ:00005001									female	PATO	PATO:0000383	Sampling procedure and sampling locations	Procedures for wild mouse handling	DNA and RNA extraction	KAZ3	Mus musculus musculus	Kazhakstan
Kazhakstan_Almaty _ 6	2002	Mus musculus musculus	NCBITAXON					Almaty City	GAZ	GAZ:00005001									female	PATO	PATO:0000383	Sampling procedure and sampling locations	Procedures for wild mouse handling	DNA and RNA extraction	KAZ4	Mus musculus musculus	Kazhakstan
Kazhakstan_Almaty _ 6	2002	Mus musculus musculus	NCBITAXON					Almaty City	GAZ	GAZ:00005001									male	PATO	PATO:0000384	Sampling procedure and sampling locations	Procedures for wild mouse handling	DNA and RNA extraction	KAZ5	Mus musculus musculus	Kazhakstan
Kazhakstan_Almaty _ 6	2002	Mus musculus musculus	NCBITAXON					Almaty City	GAZ	GAZ:00005001									female	PATO	PATO:0000383	Sampling procedure and sampling locations	Procedures for wild mouse handling	DNA and RNA extraction	KAZ6	Mus musculus musculus	Kazhakstan
Kazhakstan_Almaty _ 6	2002	Mus musculus musculus	NCBITAXON					Almaty City	GAZ	GAZ:00005001									male	PATO	PATO:0000384	Sampling procedure and sampling locations	Procedures for wild mouse handling	DNA and RNA extraction	KAZ7	Mus musculus musculus	Kazhakstan
Kazhakstan_Almaty _ 6	2002	Mus musculus musculus	NCBITAXON					Almaty City	GAZ	GAZ:00005001									male	PATO	PATO:0000384	Sampling procedure and sampling locations	Procedures for wild mouse handling	DNA and RNA extraction	KAZ8	Mus musculus musculus	Kazhakstan
Afghanistan_Mazar_e_Sharif _ 7	2012	Mus musculus musculus	NCBITAXON					Mazar-I-Sharif District	GAZ	GAZ:00021524									male	PATO	PATO:0000384	Sampling procedure and sampling locations		DNA and RNA extraction	AFG1	Mus musculus musculus	Afghanistan
Afghanistan_Mazar_e_Sharif _ 7	2012	Mus musculus musculus	NCBITAXON					Mazar-I-Sharif District	GAZ	GAZ:00021524									male	PATO	PATO:0000384	Sampling procedure and sampling locations		DNA and RNA extraction	AFG2	Mus musculus musculus	Afghanistan
Afghanistan_Mazar_e_Sharif _ 7	2012	Mus musculus musculus	NCBITAXON					Mazar-I-Sharif District	GAZ	GAZ:00021524									male	PATO	PATO:0000384	Sampling procedure and sampling locations		DNA and RNA extraction	AFG3	Mus musculus musculus	Afghanistan
Afghanistan_Mazar_e_Sharif _ 7	2012	Mus musculus musculus	NCBITAXON					Mazar-I-Sharif District	GAZ	GAZ:00021524									male	PATO	PATO:0000384	Sampling procedure and sampling locations		DNA and RNA extraction	AFG4	Mus musculus musculus	Afghanistan
Afghanistan_Mazar_e_Sharif _ 7	2012	Mus musculus musculus	NCBITAXON					Mazar-I-Sharif District	GAZ	GAZ:00021524									female	PATO	PATO:0000383	Sampling procedure and sampling locations		DNA and RNA extraction	AFG5	Mus musculus musculus	Afghanistan
Afghanistan_Mazar_e_Sharif _ 7	2012	Mus musculus musculus	NCBITAXON					Mazar-I-Sharif District	GAZ	GAZ:00021524									male	PATO	PATO:0000384	Sampling procedure and sampling locations		DNA and RNA extraction	AFG6	Mus musculus musculus	Afghanistan
India_Himalaya _ 8	2003	Mus musculus castaneus	NCBITAXON					Himachal Pradesh State	GAZ	GAZ:00004173									male	PATO	PATO:0000384	Sampling procedure and sampling locations		DNA and RNA extraction	CAST1	Mus musculus castaneus	India
India_Himalaya _ 8	2003	Mus musculus castaneus	NCBITAXON					Himachal Pradesh State	GAZ	GAZ:00004173									female	PATO	PATO:0000383	Sampling procedure and sampling locations		DNA and RNA extraction	CAST2	Mus musculus castaneus	India
India_Himalaya _ 8	2003	Mus musculus castaneus	NCBITAXON					Himachal Pradesh State	GAZ	GAZ:00004173									female	PATO	PATO:0000383	Sampling procedure and sampling locations		DNA and RNA extraction	CAST3	Mus musculus castaneus	India
India_Himalaya _ 8	2003	Mus musculus castaneus	NCBITAXON					Himachal Pradesh State	GAZ	GAZ:00004173									female	PATO	PATO:0000383	Sampling procedure and sampling locations		DNA and RNA extraction	CAST4	Mus musculus castaneus	India
India_Himalaya _ 8	2003	Mus musculus castaneus	NCBITAXON					Himachal Pradesh State	GAZ	GAZ:00004173									female	PATO	PATO:0000383	Sampling procedure and sampling locations		DNA and RNA extraction	CAST5	Mus musculus castaneus	India
India_Himalaya _ 8	2003	Mus musculus castaneus	NCBITAXON					Himachal Pradesh State	GAZ	GAZ:00004173									female	PATO	PATO:0000383	Sampling procedure and sampling locations		DNA and RNA extraction	CAST6	Mus musculus castaneus	India
India_Himalaya _ 8	2003	Mus musculus castaneus	NCBITAXON					Himachal Pradesh State	GAZ	GAZ:00004173									male	PATO	PATO:0000384	Sampling procedure and sampling locations		DNA and RNA extraction	CAST7	Mus musculus castaneus	India
India_Himalaya _ 8	2003	Mus musculus castaneus	NCBITAXON					Himachal Pradesh State	GAZ	GAZ:00004173									female	PATO	PATO:0000383	Sampling procedure and sampling locations		DNA and RNA extraction	CAST8	Mus musculus castaneus	India
India_Himalaya _ 8	2003	Mus musculus castaneus	NCBITAXON					Himachal Pradesh State	GAZ	GAZ:00004173									male	PATO	PATO:0000384	Sampling procedure and sampling locations		DNA and RNA extraction	CAST9	Mus musculus castaneus	India
India_Himalaya _ 8	2003	Mus musculus castaneus	NCBITAXON					Himachal Pradesh State	GAZ	GAZ:00004173									female	PATO	PATO:0000383	Sampling procedure and sampling locations		DNA and RNA extraction	CAST10	Mus musculus castaneus	India
Spain_Madrid _ S	2004	Mus spretus	NCBITAXON	http://purl.bioontology.org/ontology/NCBITAXON/10096				Madrid	GAZ	GAZ:00003320	39.97665	degree	UO	UO:0000185	-3.94432	degree	UO	UO:0000185	male	PATO	PATO:0000384	Sampling procedure and sampling locations		DNA and RNA extraction	SPRE1	Mus spretus	Spain
Spain_Madrid _ S	2004	Mus spretus	NCBITAXON	http://purl.bioontology.org/ontology/NCBITAXON/10096				Madrid	GAZ	GAZ:00003320	39.94712	degree	UO	UO:0000185	-3.8393	degree	UO	UO:0000185	male	PATO	PATO:0000384	Sampling procedure and sampling locations		DNA and RNA extraction	SPRE2	Mus spretus	Spain
Spain_Madrid _ S	2004	Mus spretus	NCBITAXON	http://purl.bioontology.org/ontology/NCBITAXON/10096				Madrid	GAZ	GAZ:00003320	40.04832	degree	UO	UO:0000185	-3.72602	degree	UO	UO:0000185	male	PATO	PATO:0000384	Sampling procedure and sampling locations		DNA and RNA extraction	SPRE3	Mus spretus	Spain
Spain_Madrid _ S	2004	Mus spretus	NCBITAXON	http://purl.bioontology.org/ontology/NCBITAXON/10096				Madrid	GAZ	GAZ:00003320	41.1737	degree	UO	UO:0000185	-4.02065	degree	UO	UO:0000185	female	PATO	PATO:0000383	Sampling procedure and sampling locations		DNA and RNA extraction	SPRE4	Mus spretus	Spain
Spain_Madrid _ S	2004	Mus spretus	NCBITAXON	http://purl.bioontology.org/ontology/NCBITAXON/10096				Madrid	GAZ	GAZ:00003320	40.57732	degree	UO	UO:0000185	-3.19493	degree	UO	UO:0000185	female	PATO	PATO:0000383	Sampling procedure and sampling locations		DNA and RNA extraction	SPRE5	Mus spretus	Spain
Spain_Madrid _ S	2004	Mus spretus	NCBITAXON	http://purl.bioontology.org/ontology/NCBITAXON/10096				Madrid	GAZ	GAZ:00003320	40.67425	degree	UO	UO:0000185	-3.22227	degree	UO	UO:0000185	male	PATO	PATO:0000384	Sampling procedure and sampling locations		DNA and RNA extraction	SPRE6	Mus spretus	Spain
Spain_Madrid _ S	2004	Mus spretus	NCBITAXON	http://purl.bioontology.org/ontology/NCBITAXON/10096				Madrid	GAZ	GAZ:00003320	40.67425	degree	UO	UO:0000185	-3.22227	degree	UO	UO:0000185	male	PATO	PATO:0000384	Sampling procedure and sampling locations		DNA and RNA extraction	SPRE7	Mus spretus	Spain
Spain_Madrid _ S	2004	Mus spretus	NCBITAXON	http://purl.bioontology.org/ontology/NCBITAXON/10096				Madrid	GAZ	GAZ:00003320	40.65865	degree	UO	UO:0000185	-3.21869	degree	UO	UO:0000185	male	PATO	PATO:0000384	Sampling procedure and sampling locations		DNA and RNA extraction	SPRE8	Mus spretus	Spain
France_Massif Central _ 1	2005	Mus musculus domesticus	NCBITAXON	NCBITaxon:10092	brain	UBERON	UBERON:0000955	Massif Central	GAZ	GAZ:00006609									male	PATO	PATO:0000384	Sampling procedure and sampling locations	Procedures for wild mouse handling	DNA and RNA extraction	FRA1_Brain	Mus musculus domesticus	France	Brain
France_Massif Central _ 1	2005	Mus musculus domesticus	NCBITAXON	NCBITaxon:10092	brain	UBERON	UBERON:0000955	Massif Central	GAZ	GAZ:00006609									male	PATO	PATO:0000384	Sampling procedure and sampling locations	Procedures for wild mouse handling	DNA and RNA extraction	FRA2_Brain	Mus musculus domesticus	France	Brain
France_Massif Central _ 1	2005	Mus musculus domesticus	NCBITAXON	NCBITaxon:10092	brain	UBERON	UBERON:0000955	Massif Central	GAZ	GAZ:00006609									male	PATO	PATO:0000384	Sampling procedure and sampling locations	Procedures for wild mouse handling	DNA and RNA extraction	FRA3_Brain	Mus musculus domesticus	France	Brain
France_Massif Central _ 1	2005	Mus musculus domesticus	NCBITAXON	NCBITaxon:10092	brain	UBERON	UBERON:0000955	Massif Central	GAZ	GAZ:00006609									male	PATO	PATO:0000384	Sampling procedure and sampling locations	Procedures for wild mouse handling	DNA and RNA extraction	FRA4_Brain	Mus musculus domesticus	France	Brain
France_Massif Central _ 1	2005	Mus musculus domesticus	NCBITAXON	NCBITaxon:10092	brain	UBERON	UBERON:0000955	Massif Central	GAZ	GAZ:00006609									male	PATO	PATO:0000384	Sampling procedure and sampling locations	Procedures for wild mouse handling	DNA and RNA extraction	FRA5_Brain	Mus musculus domesticus	France	Brain
France_Massif Central _ 1	2005	Mus musculus domesticus	NCBITAXON	NCBITaxon:10092	brain	UBERON	UBERON:0000955	Massif Central	GAZ	GAZ:00006609									male	PATO	PATO:0000384	Sampling procedure and sampling locations	Procedures for wild mouse handling	DNA and RNA extraction	FRA6_Brain	Mus musculus domesticus	France	Brain
France_Massif Central _ 1	2005	Mus musculus domesticus	NCBITAXON	NCBITaxon:10092	brain	UBERON	UBERON:0000955	Massif Central	GAZ	GAZ:00006609									male	PATO	PATO:0000384	Sampling procedure and sampling locations	Procedures for wild mouse handling	DNA and RNA extraction	FRA7_Brain	Mus musculus domesticus	France	Brain
France_Massif Central _ 1	2005	Mus musculus domesticus	NCBITAXON	NCBITaxon:10092	brain	UBERON	UBERON:0000955	Massif Central	GAZ	GAZ:00006609									male	PATO	PATO:0000384	Sampling procedure and sampling locations	Procedures for wild mouse handling	DNA and RNA extraction	FRA8_Brain	Mus musculus domesticus	France	Brain
Germany_Cologne_Bonn _ 2	2006	Mus musculus domesticus	NCBITAXON	NCBITaxon:10092	brain	UBERON	UBERON:0000955	Bonn Urban District	GAZ	GAZ:00003511	50.720183	degree	UO	UO:0000185	6.921367	degree	UO	UO:0000185	male	PATO	PATO:0000384	Sampling procedure and sampling locations	Procedures for wild mouse handling	DNA and RNA extraction	GER1_Brain	Mus musculus domesticus	Germany	Brain
Germany_Cologne_Bonn _ 2	2006	Mus musculus domesticus	NCBITAXON	NCBITaxon:10092	brain	UBERON	UBERON:0000955	Bonn Urban District	GAZ	GAZ:00003511	50.682567	degree	UO	UO:0000185	6.949833	degree	UO	UO:0000185	male	PATO	PATO:0000384	Sampling procedure and sampling locations	Procedures for wild mouse handling	DNA and RNA extraction	GER2_Brain	Mus musculus domesticus	Germany	Brain
Germany_Cologne_Bonn _ 2	2006	Mus musculus domesticus	NCBITAXON	NCBITaxon:10092	brain	UBERON	UBERON:0000955	Bonn Urban District	GAZ	GAZ:00003511	50.611183	degree	UO	UO:0000185	7.045317	degree	UO	UO:0000185	male	PATO	PATO:0000384	Sampling procedure and sampling locations	Procedures for wild mouse handling	DNA and RNA extraction	GER3_Brain	Mus musculus domesticus	Germany	Brain
Germany_Cologne_Bonn _ 2	2006	Mus musculus domesticus	NCBITAXON	NCBITaxon:10092	brain	UBERON	UBERON:0000955	Bonn Urban District	GAZ	GAZ:00003511	50.61155	degree	UO	UO:0000185	7.08805	degree	UO	UO:0000185	male	PATO	PATO:0000384	Sampling procedure and sampling locations	Procedures for wild mouse handling	DNA and RNA extraction	GER4_Brain	Mus musculus domesticus	Germany	Brain
Germany_Cologne_Bonn _ 2	2006	Mus musculus domesticus	NCBITAXON	NCBITaxon:10092	brain	UBERON	UBERON:0000955	Bonn Urban District	GAZ	GAZ:00003511	50.6564	degree	UO	UO:0000185	7.121467	degree	UO	UO:0000185	male	PATO	PATO:0000384	Sampling procedure and sampling locations	Procedures for wild mouse handling	DNA and RNA extraction	GER5_Brain	Mus musculus domesticus	Germany	Brain
Germany_Cologne_Bonn _ 2	2006	Mus musculus domesticus	NCBITAXON	NCBITaxon:10092	brain	UBERON	UBERON:0000955	Bonn Urban District	GAZ	GAZ:00003511	50.631867	degree	UO	UO:0000185	7.15407	degree	UO	UO:0000185	male	PATO	PATO:0000384	Sampling procedure and sampling locations	Procedures for wild mouse handling	DNA and RNA extraction	GER6_Brain	Mus musculus domesticus	Germany	Brain
Germany_Cologne_Bonn _ 2	2006	Mus musculus domesticus	NCBITAXON	NCBITaxon:10092	brain	UBERON	UBERON:0000955	Bonn Urban District	GAZ	GAZ:00003511	50.645037	degree	UO	UO:0000185	7.191881	degree	UO	UO:0000185	male	PATO	PATO:0000384	Sampling procedure and sampling locations	Procedures for wild mouse handling	DNA and RNA extraction	GER7_Brain	Mus musculus domesticus	Germany	Brain
Germany_Cologne_Bonn _ 2	2006	Mus musculus domesticus	NCBITAXON	NCBITaxon:10092	brain	UBERON	UBERON:0000955	Bonn Urban District	GAZ	GAZ:00003511	50.748106	degree	UO	UO:0000185	6.869173	degree	UO	UO:0000185	male	PATO	PATO:0000384	Sampling procedure and sampling locations	Procedures for wild mouse handling	DNA and RNA extraction	GER8_Brain	Mus musculus domesticus	Germany	Brain
Iran_Ahvaz _ 4	2006	Mus musculus domesticus	NCBITAXON	NCBITaxon:10092	brain	UBERON	UBERON:0000955	Ahvaz	GAZ	GAZ:00250792									male	PATO	PATO:0000384	Sampling procedure and sampling locations	M m domesticus breeding scheme	DNA and RNA extraction	IRA1b_Brain	Mus musculus domesticus	Iran	Brain
Iran_Ahvaz _ 4	2006	Mus musculus domesticus	NCBITAXON	NCBITaxon:10092	brain	UBERON	UBERON:0000955	Ahvaz	GAZ	GAZ:00250792									male	PATO	PATO:0000384	Sampling procedure and sampling locations	M m domesticus breeding scheme	DNA and RNA extraction	IRA2b_Brain	Mus musculus domesticus	Iran	Brain
Iran_Ahvaz _ 4	2006	Mus musculus domesticus	NCBITAXON	NCBITaxon:10092	brain	UBERON	UBERON:0000955	Ahvaz	GAZ	GAZ:00250792									male	PATO	PATO:0000384	Sampling procedure and sampling locations	M m domesticus breeding scheme	DNA and RNA extraction	IRA3b_Brain	Mus musculus domesticus	Iran	Brain
Iran_Ahvaz _ 4	2006	Mus musculus domesticus	NCBITAXON	NCBITaxon:10092	brain	UBERON	UBERON:0000955	Ahvaz	GAZ	GAZ:00250792									male	PATO	PATO:0000384	Sampling procedure and sampling locations	M m domesticus breeding scheme	DNA and RNA extraction	IRA4b_Brain	Mus musculus domesticus	Iran	Brain
Iran_Ahvaz _ 4	2006	Mus musculus domesticus	NCBITAXON	NCBITaxon:10092	brain	UBERON	UBERON:0000955	Ahvaz	GAZ	GAZ:00250792									male	PATO	PATO:0000384	Sampling procedure and sampling locations	M m domesticus breeding scheme	DNA and RNA extraction	IRA5_Brain	Mus musculus domesticus	Iran	Brain
Iran_Ahvaz _ 4	2006	Mus musculus domesticus	NCBITAXON	NCBITaxon:10092	brain	UBERON	UBERON:0000955	Ahvaz	GAZ	GAZ:00250792	31.23319452	degree	UO	UO:0000185	49.24533119	degree	UO	UO:0000185	male	PATO	PATO:0000384	Sampling procedure and sampling locations	M m domesticus breeding scheme	DNA and RNA extraction	IRA6_Brain	Mus musculus domesticus	Iran	Brain
Iran_Ahvaz _ 4	2006	Mus musculus domesticus	NCBITAXON	NCBITaxon:10092	brain	UBERON	UBERON:0000955	Ahvaz	GAZ	GAZ:00250792	31.38096973	degree	UO	UO:0000185	48.6811608	degree	UO	UO:0000185	male	PATO	PATO:0000384	Sampling procedure and sampling locations	M m domesticus breeding scheme	DNA and RNA extraction	IRA7_Brain	Mus musculus domesticus	Iran	Brain
Iran_Ahvaz _ 4	2006	Mus musculus domesticus	NCBITAXON	NCBITaxon:10092	brain	UBERON	UBERON:0000955	Ahvaz	GAZ	GAZ:00250792									male	PATO	PATO:0000384	Sampling procedure and sampling locations	M m domesticus breeding scheme	DNA and RNA extraction	IRA8_Brain	Mus musculus domesticus	Iran	Brain
France_Massif Central _ 1	2005	Mus musculus domesticus	NCBITAXON	NCBITaxon:10092	gut wall	UBERON	UBERON:0000328	Massif Central	GAZ	GAZ:00006609									male	PATO	PATO:0000384	Sampling procedure and sampling locations	Procedures for wild mouse handling	DNA and RNA extraction	FRA2_Gut	Mus musculus domesticus	France	Gut
France_Massif Central _ 1	2005	Mus musculus domesticus	NCBITAXON	NCBITaxon:10092	gut wall	UBERON	UBERON:0000328	Massif Central	GAZ	GAZ:00006609									male	PATO	PATO:0000384	Sampling procedure and sampling locations	Procedures for wild mouse handling	DNA and RNA extraction	FRA3_Gut	Mus musculus domesticus	France	Gut
France_Massif Central _ 1	2005	Mus musculus domesticus	NCBITAXON	NCBITaxon:10092	gut wall	UBERON	UBERON:0000328	Massif Central	GAZ	GAZ:00006609									male	PATO	PATO:0000384	Sampling procedure and sampling locations	Procedures for wild mouse handling	DNA and RNA extraction	FRA4_Gut	Mus musculus domesticus	France	Gut
France_Massif Central _ 1	2005	Mus musculus domesticus	NCBITAXON	NCBITaxon:10092	gut wall	UBERON	UBERON:0000328	Massif Central	GAZ	GAZ:00006609									male	PATO	PATO:0000384	Sampling procedure and sampling locations	Procedures for wild mouse handling	DNA and RNA extraction	FRA5_Gut	Mus musculus domesticus	France	Gut
France_Massif Central _ 1	2005	Mus musculus domesticus	NCBITAXON	NCBITaxon:10092	gut wall	UBERON	UBERON:0000328	Massif Central	GAZ	GAZ:00006609									male	PATO	PATO:0000384	Sampling procedure and sampling locations	Procedures for wild mouse handling	DNA and RNA extraction	FRA6_Gut	Mus musculus domesticus	France	Gut
France_Massif Central _ 1	2005	Mus musculus domesticus	NCBITAXON	NCBITaxon:10092	gut wall	UBERON	UBERON:0000328	Massif Central	GAZ	GAZ:00006609									male	PATO	PATO:0000384	Sampling procedure and sampling locations	Procedures for wild mouse handling	DNA and RNA extraction	FRA7_Gut	Mus musculus domesticus	France	Gut
Germany_Cologne_Bonn _ 2	2006	Mus musculus domesticus	NCBITAXON	NCBITaxon:10092	gut wall	UBERON	UBERON:0000328	Bonn Urban District	GAZ	GAZ:00003511	50.720183	degree	UO	UO:0000185	6.921367	degree	UO	UO:0000185	male	PATO	PATO:0000384	Sampling procedure and sampling locations	Procedures for wild mouse handling	DNA and RNA extraction	GER1_Gut	Mus musculus domesticus	Germany	Gut
Germany_Cologne_Bonn _ 2	2006	Mus musculus domesticus	NCBITAXON	NCBITaxon:10092	gut wall	UBERON	UBERON:0000328	Bonn Urban District	GAZ	GAZ:00003511	50.682567	degree	UO	UO:0000185	6.949833	degree	UO	UO:0000185	male	PATO	PATO:0000384	Sampling procedure and sampling locations	Procedures for wild mouse handling	DNA and RNA extraction	GER2_Gut	Mus musculus domesticus	Germany	Gut
Germany_Cologne_Bonn _ 2	2006	Mus musculus domesticus	NCBITAXON	NCBITaxon:10092	gut wall	UBERON	UBERON:0000328	Bonn Urban District	GAZ	GAZ:00003511	50.6564	degree	UO	UO:0000185	7.121467	degree	UO	UO:0000185	male	PATO	PATO:0000384	Sampling procedure and sampling locations	Procedures for wild mouse handling	DNA and RNA extraction	GER5_Gut	Mus musculus domesticus	Germany	Gut
Germany_Cologne_Bonn _ 2	2006	Mus musculus domesticus	NCBITAXON	NCBITaxon:10092	gut wall	UBERON	UBERON:0000328	Bonn Urban District	GAZ	GAZ:00003511	50.748106	degree	UO	UO:0000185	6.869173	degree	UO	UO:0000185	male	PATO	PATO:0000384	Sampling procedure and sampling locations	Procedures for wild mouse handling	DNA and RNA extraction	GER8_Gut	Mus musculus domesticus	Germany	Gut
Iran_Ahvaz _ 4	2006	Mus musculus domesticus	NCBITAXON	NCBITaxon:10092	gut wall	UBERON	UBERON:0000328	Ahvaz	GAZ	GAZ:00250792									male	PATO	PATO:0000384	Sampling procedure and sampling locations	M m domesticus breeding scheme	DNA and RNA extraction	IRA1b_Gut	Mus musculus domesticus	Iran	Gut
Iran_Ahvaz _ 4	2006	Mus musculus domesticus	NCBITAXON	NCBITaxon:10092	gut wall	UBERON	UBERON:0000328	Ahvaz	GAZ	GAZ:00250792									male	PATO	PATO:0000384	Sampling procedure and sampling locations	M m domesticus breeding scheme	DNA and RNA extraction	IRA2b_Gut	Mus musculus domesticus	Iran	Gut
Iran_Ahvaz _ 4	2006	Mus musculus domesticus	NCBITAXON	NCBITaxon:10092	gut wall	UBERON	UBERON:0000328	Ahvaz	GAZ	GAZ:00250792									male	PATO	PATO:0000384	Sampling procedure and sampling locations	M m domesticus breeding scheme	DNA and RNA extraction	IRA3b_Gut	Mus musculus domesticus	Iran	Gut
Iran_Ahvaz _ 4	2006	Mus musculus domesticus	NCBITAXON	NCBITaxon:10092	gut wall	UBERON	UBERON:0000328	Ahvaz	GAZ	GAZ:00250792									male	PATO	PATO:0000384	Sampling procedure and sampling locations	M m domesticus breeding scheme	DNA and RNA extraction	IRA4b_Gut	Mus musculus domesticus	Iran	Gut
Iran_Ahvaz _ 4	2006	Mus musculus domesticus	NCBITAXON	NCBITaxon:10092	gut wall	UBERON	UBERON:0000328	Ahvaz	GAZ	GAZ:00250792									male	PATO	PATO:0000384	Sampling procedure and sampling locations	M m domesticus breeding scheme	DNA and RNA extraction	IRA5_Gut	Mus musculus domesticus	Iran	Gut
Iran_Ahvaz _ 4	2006	Mus musculus domesticus	NCBITAXON	NCBITaxon:10092	gut wall	UBERON	UBERON:0000328	Ahvaz	GAZ	GAZ:00250792	31.23319452	degree	UO	UO:0000185	49.24533119	degree	UO	UO:0000185	male	PATO	PATO:0000384	Sampling procedure and sampling locations	M m domesticus breeding scheme	DNA and RNA extraction	IRA6_Gut	Mus musculus domesticus	Iran	Gut
Iran_Ahvaz _ 4	2006	Mus musculus domesticus	NCBITAXON	NCBITaxon:10092	gut wall	UBERON	UBERON:0000328	Ahvaz	GAZ	GAZ:00250792	31.38096973	degree	UO	UO:0000185	48.6811608	degree	UO	UO:0000185	male	PATO	PATO:0000384	Sampling procedure and sampling locations	M m domesticus breeding scheme	DNA and RNA extraction	IRA7_Gut	Mus musculus domesticus	Iran	Gut
Iran_Ahvaz _ 4	2006	Mus musculus domesticus	NCBITAXON	NCBITaxon:10092	gut wall	UBERON	UBERON:0000328	Ahvaz	GAZ	GAZ:00250792									male	PATO	PATO:0000384	Sampling procedure and sampling locations	M m domesticus breeding scheme	DNA and RNA extraction	IRA8_Gut	Mus musculus domesticus	Iran	Gut
France_Massif Central _ 1	2005	Mus musculus domesticus	NCBITAXON	NCBITaxon:10092	heart	UBERON	UBERON:0000948	Massif Central	GAZ	GAZ:00006609									male	PATO	PATO:0000384	Sampling procedure and sampling locations	Procedures for wild mouse handling	DNA and RNA extraction	FRA1_Heart	Mus musculus domesticus	France	Heart
France_Massif Central _ 1	2005	Mus musculus domesticus	NCBITAXON	NCBITaxon:10092	heart	UBERON	UBERON:0000948	Massif Central	GAZ	GAZ:00006609									male	PATO	PATO:0000384	Sampling procedure and sampling locations	Procedures for wild mouse handling	DNA and RNA extraction	FRA2_Heart	Mus musculus domesticus	France	Heart
France_Massif Central _ 1	2005	Mus musculus domesticus	NCBITAXON	NCBITaxon:10092	heart	UBERON	UBERON:0000948	Massif Central	GAZ	GAZ:00006609									male	PATO	PATO:0000384	Sampling procedure and sampling locations	Procedures for wild mouse handling	DNA and RNA extraction	FRA3_Heart	Mus musculus domesticus	France	Heart
France_Massif Central _ 1	2005	Mus musculus domesticus	NCBITAXON	NCBITaxon:10092	heart	UBERON	UBERON:0000948	Massif Central	GAZ	GAZ:00006609									male	PATO	PATO:0000384	Sampling procedure and sampling locations	Procedures for wild mouse handling	DNA and RNA extraction	FRA4_Heart	Mus musculus domesticus	France	Heart
France_Massif Central _ 1	2005	Mus musculus domesticus	NCBITAXON	NCBITaxon:10092	heart	UBERON	UBERON:0000948	Massif Central	GAZ	GAZ:00006609									male	PATO	PATO:0000384	Sampling procedure and sampling locations	Procedures for wild mouse handling	DNA and RNA extraction	FRA5_Heart	Mus musculus domesticus	France	Heart
France_Massif Central _ 1	2005	Mus musculus domesticus	NCBITAXON	NCBITaxon:10092	heart	UBERON	UBERON:0000948	Massif Central	GAZ	GAZ:00006609									male	PATO	PATO:0000384	Sampling procedure and sampling locations	Procedures for wild mouse handling	DNA and RNA extraction	FRA6_Heart	Mus musculus domesticus	France	Heart
France_Massif Central _ 1	2005	Mus musculus domesticus	NCBITAXON	NCBITaxon:10092	heart	UBERON	UBERON:0000948	Massif Central	GAZ	GAZ:00006609									male	PATO	PATO:0000384	Sampling procedure and sampling locations	Procedures for wild mouse handling	DNA and RNA extraction	FRA7_Heart	Mus musculus domesticus	France	Heart
France_Massif Central _ 1	2005	Mus musculus domesticus	NCBITAXON	NCBITaxon:10092	heart	UBERON	UBERON:0000948	Massif Central	GAZ	GAZ:00006609									male	PATO	PATO:0000384	Sampling procedure and sampling locations	Procedures for wild mouse handling	DNA and RNA extraction	FRA8_Heart	Mus musculus domesticus	France	Heart
Germany_Cologne_Bonn _ 2	2006	Mus musculus domesticus	NCBITAXON	NCBITaxon:10092	heart	UBERON	UBERON:0000948	Bonn Urban District	GAZ	GAZ:00003511	50.720183	degree	UO	UO:0000185	6.921367	degree	UO	UO:0000185	male	PATO	PATO:0000384	Sampling procedure and sampling locations	Procedures for wild mouse handling	DNA and RNA extraction	GER1_Heart	Mus musculus domesticus	Germany	Heart
Germany_Cologne_Bonn _ 2	2006	Mus musculus domesticus	NCBITAXON	NCBITaxon:10092	heart	UBERON	UBERON:0000948	Bonn Urban District	GAZ	GAZ:00003511	50.682567	degree	UO	UO:0000185	6.949833	degree	UO	UO:0000185	male	PATO	PATO:0000384	Sampling procedure and sampling locations	Procedures for wild mouse handling	DNA and RNA extraction	GER2_Heart	Mus musculus domesticus	Germany	Heart
Germany_Cologne_Bonn _ 2	2006	Mus musculus domesticus	NCBITAXON	NCBITaxon:10092	heart	UBERON	UBERON:0000948	Bonn Urban District	GAZ	GAZ:00003511	50.611183	degree	UO	UO:0000185	7.045317	degree	UO	UO:0000185	male	PATO	PATO:0000384	Sampling procedure and sampling locations	Procedures for wild mouse handling	DNA and RNA extraction	GER3_Heart	Mus musculus domesticus	Germany	Heart
Germany_Cologne_Bonn _ 2	2006	Mus musculus domesticus	NCBITAXON	NCBITaxon:10092	heart	UBERON	UBERON:0000948	Bonn Urban District	GAZ	GAZ:00003511	50.61155	degree	UO	UO:0000185	7.08805	degree	UO	UO:0000185	male	PATO	PATO:0000384	Sampling procedure and sampling locations	Procedures for wild mouse handling	DNA and RNA extraction	GER4_Heart	Mus musculus domesticus	Germany	Heart
Germany_Cologne_Bonn _ 2	2006	Mus musculus domesticus	NCBITAXON	NCBITaxon:10092	heart	UBERON	UBERON:0000948	Bonn Urban District	GAZ	GAZ:00003511	50.6564	degree	UO	UO:0000185	7.121467	degree	UO	UO:0000185	male	PATO	PATO:0000384	Sampling procedure and sampling locations	Procedures for wild mouse handling	DNA and RNA extraction	GER5_Heart	Mus musculus domesticus	Germany	Heart
Germany_Cologne_Bonn _ 2	2006	Mus musculus domesticus	NCBITAXON	NCBITaxon:10092	heart	UBERON	UBERON:0000948	Bonn Urban District	GAZ	GAZ:00003511	50.631867	degree	UO	UO:0000185	7.15407	degree	UO	UO:0000185	male	PATO	PATO:0000384	Sampling procedure and sampling locations	Procedures for wild mouse handling	DNA and RNA extraction	GER6_Heart	Mus musculus domesticus	Germany	Heart
Germany_Cologne_Bonn _ 2	2006	Mus musculus domesticus	NCBITAXON	NCBITaxon:10092	heart	UBERON	UBERON:0000948	Bonn Urban District	GAZ	GAZ:00003511	50.645037	degree	UO	UO:0000185	7.191881	degree	UO	UO:0000185	male	PATO	PATO:0000384	Sampling procedure and sampling locations	Procedures for wild mouse handling	DNA and RNA extraction	GER7_Heart	Mus musculus domesticus	Germany	Heart
Germany_Cologne_Bonn _ 2	2006	Mus musculus domesticus	NCBITAXON	NCBITaxon:10092	heart	UBERON	UBERON:0000948	Bonn Urban District	GAZ	GAZ:00003511	50.748106	degree	UO	UO:0000185	6.869173	degree	UO	UO:0000185	male	PATO	PATO:0000384	Sampling procedure and sampling locations	Procedures for wild mouse handling	DNA and RNA extraction	GER8_Heart	Mus musculus domesticus	Germany	Heart
Iran_Ahvaz _ 4	2006	Mus musculus domesticus	NCBITAXON	NCBITaxon:10092	heart	UBERON	UBERON:0000948	Ahvaz	GAZ	GAZ:00250792									male	PATO	PATO:0000384	Sampling procedure and sampling locations	M m domesticus breeding scheme	DNA and RNA extraction	IRA1b_Heart	Mus musculus domesticus	Iran	Heart
Iran_Ahvaz _ 4	2006	Mus musculus domesticus	NCBITAXON	NCBITaxon:10092	heart	UBERON	UBERON:0000948	Ahvaz	GAZ	GAZ:00250792									male	PATO	PATO:0000384	Sampling procedure and sampling locations	M m domesticus breeding scheme	DNA and RNA extraction	IRA2b_Heart	Mus musculus domesticus	Iran	Heart
Iran_Ahvaz _ 4	2006	Mus musculus domesticus	NCBITAXON	NCBITaxon:10092	heart	UBERON	UBERON:0000948	Ahvaz	GAZ	GAZ:00250792									male	PATO	PATO:0000384	Sampling procedure and sampling locations	M m domesticus breeding scheme	DNA and RNA extraction	IRA3b_Heart	Mus musculus domesticus	Iran	Heart
Iran_Ahvaz _ 4	2006	Mus musculus domesticus	NCBITAXON	NCBITaxon:10092	heart	UBERON	UBERON:0000948	Ahvaz	GAZ	GAZ:00250792									male	PATO	PATO:0000384	Sampling procedure and sampling locations	M m domesticus breeding scheme	DNA and RNA extraction	IRA4b_Heart	Mus musculus domesticus	Iran	Heart
Iran_Ahvaz _ 4	2006	Mus musculus domesticus	NCBITAXON	NCBITaxon:10092	heart	UBERON	UBERON:0000948	Ahvaz	GAZ	GAZ:00250792									male	PATO	PATO:0000384	Sampling procedure and sampling locations	M m domesticus breeding scheme	DNA and RNA extraction	IRA5_Heart	Mus musculus domesticus	Iran	Heart
Iran_Ahvaz _ 4	2006	Mus musculus domesticus	NCBITAXON	NCBITaxon:10092	heart	UBERON	UBERON:0000948	Ahvaz	GAZ	GAZ:00250792	31.23319452	degree	UO	UO:0000185	49.24533119	degree	UO	UO:0000185	male	PATO	PATO:0000384	Sampling procedure and sampling locations	M m domesticus breeding scheme	DNA and RNA extraction	IRA6_Heart	Mus musculus domesticus	Iran	Heart
Iran_Ahvaz _ 4	2006	Mus musculus domesticus	NCBITAXON	NCBITaxon:10092	heart	UBERON	UBERON:0000948	Ahvaz	GAZ	GAZ:00250792	31.38096973	degree	UO	UO:0000185	48.6811608	degree	UO	UO:0000185	male	PATO	PATO:0000384	Sampling procedure and sampling locations	M m domesticus breeding scheme	DNA and RNA extraction	IRA7_Heart	Mus musculus domesticus	Iran	Heart
Iran_Ahvaz _ 4	2006	Mus musculus domesticus	NCBITAXON	NCBITaxon:10092	heart	UBERON	UBERON:0000948	Ahvaz	GAZ	GAZ:00250792									male	PATO	PATO:0000384	Sampling procedure and sampling locations	M m domesticus breeding scheme	DNA and RNA extraction	IRA8_Heart	Mus musculus domesticus	Iran	Heart
France_Massif Central _ 1	2005	Mus musculus domesticus	NCBITAXON	NCBITaxon:10092	kidney	UBERON	UBERON:0002113	Massif Central	GAZ	GAZ:00006609									male	PATO	PATO:0000384	Sampling procedure and sampling locations	Procedures for wild mouse handling	DNA and RNA extraction	FRA1_Kidney	Mus musculus domesticus	France	Kidney
France_Massif Central _ 1	2005	Mus musculus domesticus	NCBITAXON	NCBITaxon:10092	kidney	UBERON	UBERON:0002113	Massif Central	GAZ	GAZ:00006609									male	PATO	PATO:0000384	Sampling procedure and sampling locations	Procedures for wild mouse handling	DNA and RNA extraction	FRA2_Kidney	Mus musculus domesticus	France	Kidney
France_Massif Central _ 1	2005	Mus musculus domesticus	NCBITAXON	NCBITaxon:10092	kidney	UBERON	UBERON:0002113	Massif Central	GAZ	GAZ:00006609									male	PATO	PATO:0000384	Sampling procedure and sampling locations	Procedures for wild mouse handling	DNA and RNA extraction	FRA3_Kidney	Mus musculus domesticus	France	Kidney
France_Massif Central _ 1	2005	Mus musculus domesticus	NCBITAXON	NCBITaxon:10092	kidney	UBERON	UBERON:0002113	Massif Central	GAZ	GAZ:00006609									male	PATO	PATO:0000384	Sampling procedure and sampling locations	Procedures for wild mouse handling	DNA and RNA extraction	FRA4_Kidney	Mus musculus domesticus	France	Kidney
France_Massif Central _ 1	2005	Mus musculus domesticus	NCBITAXON	NCBITaxon:10092	kidney	UBERON	UBERON:0002113	Massif Central	GAZ	GAZ:00006609									male	PATO	PATO:0000384	Sampling procedure and sampling locations	Procedures for wild mouse handling	DNA and RNA extraction	FRA5_Kidney	Mus musculus domesticus	France	Kidney
France_Massif Central _ 1	2005	Mus musculus domesticus	NCBITAXON	NCBITaxon:10092	kidney	UBERON	UBERON:0002113	Massif Central	GAZ	GAZ:00006609									male	PATO	PATO:0000384	Sampling procedure and sampling locations	Procedures for wild mouse handling	DNA and RNA extraction	FRA6_Kidney	Mus musculus domesticus	France	Kidney
France_Massif Central _ 1	2005	Mus musculus domesticus	NCBITAXON	NCBITaxon:10092	kidney	UBERON	UBERON:0002113	Massif Central	GAZ	GAZ:00006609									male	PATO	PATO:0000384	Sampling procedure and sampling locations	Procedures for wild mouse handling	DNA and RNA extraction	FRA7_Kidney	Mus musculus domesticus	France	Kidney
France_Massif Central _ 1	2005	Mus musculus domesticus	NCBITAXON	NCBITaxon:10092	kidney	UBERON	UBERON:0002113	Massif Central	GAZ	GAZ:00006609									male	PATO	PATO:0000384	Sampling procedure and sampling locations	Procedures for wild mouse handling	DNA and RNA extraction	FRA8_Kidney	Mus musculus domesticus	France	Kidney
Germany_Cologne_Bonn _ 2	2006	Mus musculus domesticus	NCBITAXON	NCBITaxon:10092	kidney	UBERON	UBERON:0002113	Bonn Urban District	GAZ	GAZ:00003511	50.720183	degree	UO	UO:0000185	6.921367	degree	UO	UO:0000185	male	PATO	PATO:0000384	Sampling procedure and sampling locations	Procedures for wild mouse handling	DNA and RNA extraction	GER1_Kidney	Mus musculus domesticus	Germany	Kidney
Germany_Cologne_Bonn _ 2	2006	Mus musculus domesticus	NCBITAXON	NCBITaxon:10092	kidney	UBERON	UBERON:0002113	Bonn Urban District	GAZ	GAZ:00003511	50.682567	degree	UO	UO:0000185	6.949833	degree	UO	UO:0000185	male	PATO	PATO:0000384	Sampling procedure and sampling locations	Procedures for wild mouse handling	DNA and RNA extraction	GER2_Kidney	Mus musculus domesticus	Germany	Kidney
Germany_Cologne_Bonn _ 2	2006	Mus musculus domesticus	NCBITAXON	NCBITaxon:10092	kidney	UBERON	UBERON:0002113	Bonn Urban District	GAZ	GAZ:00003511	50.611183	degree	UO	UO:0000185	7.045317	degree	UO	UO:0000185	male	PATO	PATO:0000384	Sampling procedure and sampling locations	Procedures for wild mouse handling	DNA and RNA extraction	GER3_Kidney	Mus musculus domesticus	Germany	Kidney
Germany_Cologne_Bonn _ 2	2006	Mus musculus domesticus	NCBITAXON	NCBITaxon:10092	kidney	UBERON	UBERON:0002113	Bonn Urban District	GAZ	GAZ:00003511	50.61155	degree	UO	UO:0000185	7.08805	degree	UO	UO:0000185	male	PATO	PATO:0000384	Sampling procedure and sampling locations	Procedures for wild mouse handling	DNA and RNA extraction	GER4_Kidney	Mus musculus domesticus	Germany	Kidney
Germany_Cologne_Bonn _ 2	2006	Mus musculus domesticus	NCBITAXON	NCBITaxon:10092	kidney	UBERON	UBERON:0002113	Bonn Urban District	GAZ	GAZ:00003511	50.6564	degree	UO	UO:0000185	7.121467	degree	UO	UO:0000185	male	PATO	PATO:0000384	Sampling procedure and sampling locations	Procedures for wild mouse handling	DNA and RNA extraction	GER5_Kidney	Mus musculus domesticus	Germany	Kidney
Germany_Cologne_Bonn _ 2	2006	Mus musculus domesticus	NCBITAXON	NCBITaxon:10092	kidney	UBERON	UBERON:0002113	Bonn Urban District	GAZ	GAZ:00003511	50.631867	degree	UO	UO:0000185	7.15407	degree	UO	UO:0000185	male	PATO	PATO:0000384	Sampling procedure and sampling locations	Procedures for wild mouse handling	DNA and RNA extraction	GER6_Kidney	Mus musculus domesticus	Germany	Kidney
Germany_Cologne_Bonn _ 2	2006	Mus musculus domesticus	NCBITAXON	NCBITaxon:10092	kidney	UBERON	UBERON:0002113	Bonn Urban District	GAZ	GAZ:00003511	50.645037	degree	UO	UO:0000185	7.191881	degree	UO	UO:0000185	male	PATO	PATO:0000384	Sampling procedure and sampling locations	Procedures for wild mouse handling	DNA and RNA extraction	GER7_Kidney	Mus musculus domesticus	Germany	Kidney
Germany_Cologne_Bonn _ 2	2006	Mus musculus domesticus	NCBITAXON	NCBITaxon:10092	kidney	UBERON	UBERON:0002113	Bonn Urban District	GAZ	GAZ:00003511	50.748106	degree	UO	UO:0000185	6.869173	degree	UO	UO:0000185	male	PATO	PATO:0000384	Sampling procedure and sampling locations	Procedures for wild mouse handling	DNA and RNA extraction	GER8_Kidney	Mus musculus domesticus	Germany	Kidney
Iran_Ahvaz _ 4	2006	Mus musculus domesticus	NCBITAXON	NCBITaxon:10092	kidney	UBERON	UBERON:0002113	Ahvaz	GAZ	GAZ:00250792									male	PATO	PATO:0000384	Sampling procedure and sampling locations	M m domesticus breeding scheme	DNA and RNA extraction	IRA1b_Kidney	Mus musculus domesticus	Iran	Kidney
Iran_Ahvaz _ 4	2006	Mus musculus domesticus	NCBITAXON	NCBITaxon:10092	kidney	UBERON	UBERON:0002113	Ahvaz	GAZ	GAZ:00250792									male	PATO	PATO:0000384	Sampling procedure and sampling locations	M m domesticus breeding scheme	DNA and RNA extraction	IRA2b_Kidney	Mus musculus domesticus	Iran	Kidney
Iran_Ahvaz _ 4	2006	Mus musculus domesticus	NCBITAXON	NCBITaxon:10092	kidney	UBERON	UBERON:0002113	Ahvaz	GAZ	GAZ:00250792									male	PATO	PATO:0000384	Sampling procedure and sampling locations	M m domesticus breeding scheme	DNA and RNA extraction	IRA3b_Kidney	Mus musculus domesticus	Iran	Kidney
Iran_Ahvaz _ 4	2006	Mus musculus domesticus	NCBITAXON	NCBITaxon:10092	kidney	UBERON	UBERON:0002113	Ahvaz	GAZ	GAZ:00250792									male	PATO	PATO:0000384	Sampling procedure and sampling locations	M m domesticus breeding scheme	DNA and RNA extraction	IRA4b_Kidney	Mus musculus domesticus	Iran	Kidney
Iran_Ahvaz _ 4	2006	Mus musculus domesticus	NCBITAXON	NCBITaxon:10092	kidney	UBERON	UBERON:0002113	Ahvaz	GAZ	GAZ:00250792									male	PATO	PATO:0000384	Sampling procedure and sampling locations	M m domesticus breeding scheme	DNA and RNA extraction	IRA5_Kidney	Mus musculus domesticus	Iran	Kidney
Iran_Ahvaz _ 4	2006	Mus musculus domesticus	NCBITAXON	NCBITaxon:10092	kidney	UBERON	UBERON:0002113	Ahvaz	GAZ	GAZ:00250792	31.23319452	degree	UO	UO:0000185	49.24533119	degree	UO	UO:0000185	male	PATO	PATO:0000384	Sampling procedure and sampling locations	M m domesticus breeding scheme	DNA and RNA extraction	IRA6_Kidney	Mus musculus domesticus	Iran	Kidney
Iran_Ahvaz _ 4	2006	Mus musculus domesticus	NCBITAXON	NCBITaxon:10092	kidney	UBERON	UBERON:0002113	Ahvaz	GAZ	GAZ:00250792	31.38096973	degree	UO	UO:0000185	48.6811608	degree	UO	UO:0000185	male	PATO	PATO:0000384	Sampling procedure and sampling locations	M m domesticus breeding scheme	DNA and RNA extraction	IRA7_Kidney	Mus musculus domesticus	Iran	Kidney
Iran_Ahvaz _ 4	2006	Mus musculus domesticus	NCBITAXON	NCBITaxon:10092	kidney	UBERON	UBERON:0002113	Ahvaz	GAZ	GAZ:00250792									male	PATO	PATO:0000384	Sampling procedure and sampling locations	M m domesticus breeding scheme	DNA and RNA extraction	IRA8_Kidney	Mus musculus domesticus	Iran	Kidney
France_Massif Central _ 1	2005	Mus musculus domesticus	NCBITAXON	NCBITaxon:10092	liver	UBERON	UBERON:0002107	Massif Central	GAZ	GAZ:00006609									male	PATO	PATO:0000384	Sampling procedure and sampling locations	Procedures for wild mouse handling	DNA and RNA extraction	FRA1_Liver	Mus musculus domesticus	France	Liver
France_Massif Central _ 1	2005	Mus musculus domesticus	NCBITAXON	NCBITaxon:10092	liver	UBERON	UBERON:0002107	Massif Central	GAZ	GAZ:00006609									male	PATO	PATO:0000384	Sampling procedure and sampling locations	Procedures for wild mouse handling	DNA and RNA extraction	FRA2_Liver	Mus musculus domesticus	France	Liver
France_Massif Central _ 1	2005	Mus musculus domesticus	NCBITAXON	NCBITaxon:10092	liver	UBERON	UBERON:0002107	Massif Central	GAZ	GAZ:00006609									male	PATO	PATO:0000384	Sampling procedure and sampling locations	Procedures for wild mouse handling	DNA and RNA extraction	FRA3_Liver	Mus musculus domesticus	France	Liver
France_Massif Central _ 1	2005	Mus musculus domesticus	NCBITAXON	NCBITaxon:10092	liver	UBERON	UBERON:0002107	Massif Central	GAZ	GAZ:00006609									male	PATO	PATO:0000384	Sampling procedure and sampling locations	Procedures for wild mouse handling	DNA and RNA extraction	FRA4_Liver	Mus musculus domesticus	France	Liver
France_Massif Central _ 1	2005	Mus musculus domesticus	NCBITAXON	NCBITaxon:10092	liver	UBERON	UBERON:0002107	Massif Central	GAZ	GAZ:00006609									male	PATO	PATO:0000384	Sampling procedure and sampling locations	Procedures for wild mouse handling	DNA and RNA extraction	FRA5_Liver	Mus musculus domesticus	France	Liver
France_Massif Central _ 1	2005	Mus musculus domesticus	NCBITAXON	NCBITaxon:10092	liver	UBERON	UBERON:0002107	Massif Central	GAZ	GAZ:00006609									male	PATO	PATO:0000384	Sampling procedure and sampling locations	Procedures for wild mouse handling	DNA and RNA extraction	FRA6_Liver	Mus musculus domesticus	France	Liver
France_Massif Central _ 1	2005	Mus musculus domesticus	NCBITAXON	NCBITaxon:10092	liver	UBERON	UBERON:0002107	Massif Central	GAZ	GAZ:00006609									male	PATO	PATO:0000384	Sampling procedure and sampling locations	Procedures for wild mouse handling	DNA and RNA extraction	FRA7_Liver	Mus musculus domesticus	France	Liver
France_Massif Central _ 1	2005	Mus musculus domesticus	NCBITAXON	NCBITaxon:10092	liver	UBERON	UBERON:0002107	Massif Central	GAZ	GAZ:00006609									male	PATO	PATO:0000384	Sampling procedure and sampling locations	Procedures for wild mouse handling	DNA and RNA extraction	FRA8_Liver	Mus musculus domesticus	France	Liver
Germany_Cologne_Bonn _ 2	2006	Mus musculus domesticus	NCBITAXON	NCBITaxon:10092	liver	UBERON	UBERON:0002107	Bonn Urban District	GAZ	GAZ:00003511	50.720183	degree	UO	UO:0000185	6.921367	degree	UO	UO:0000185	male	PATO	PATO:0000384	Sampling procedure and sampling locations	Procedures for wild mouse handling	DNA and RNA extraction	GER1_Liver	Mus musculus domesticus	Germany	Liver
Germany_Cologne_Bonn _ 2	2006	Mus musculus domesticus	NCBITAXON	NCBITaxon:10092	liver	UBERON	UBERON:0002107	Bonn Urban District	GAZ	GAZ:00003511	50.682567	degree	UO	UO:0000185	6.949833	degree	UO	UO:0000185	male	PATO	PATO:0000384	Sampling procedure and sampling locations	Procedures for wild mouse handling	DNA and RNA extraction	GER2_Liver	Mus musculus domesticus	Germany	Liver
Germany_Cologne_Bonn _ 2	2006	Mus musculus domesticus	NCBITAXON	NCBITaxon:10092	liver	UBERON	UBERON:0002107	Bonn Urban District	GAZ	GAZ:00003511	50.611183	degree	UO	UO:0000185	7.045317	degree	UO	UO:0000185	male	PATO	PATO:0000384	Sampling procedure and sampling locations	Procedures for wild mouse handling	DNA and RNA extraction	GER3_Liver	Mus musculus domesticus	Germany	Liver
Germany_Cologne_Bonn _ 2	2006	Mus musculus domesticus	NCBITAXON	NCBITaxon:10092	liver	UBERON	UBERON:0002107	Bonn Urban District	GAZ	GAZ:00003511	50.61155	degree	UO	UO:0000185	7.08805	degree	UO	UO:0000185	male	PATO	PATO:0000384	Sampling procedure and sampling locations	Procedures for wild mouse handling	DNA and RNA extraction	GER4_Liver	Mus musculus domesticus	Germany	Liver
Germany_Cologne_Bonn _ 2	2006	Mus musculus domesticus	NCBITAXON	NCBITaxon:10092	liver	UBERON	UBERON:0002107	Bonn Urban District	GAZ	GAZ:00003511	50.6564	degree	UO	UO:0000185	7.121467	degree	UO	UO:0000185	male	PATO	PATO:0000384	Sampling procedure and sampling locations	Procedures for wild mouse handling	DNA and RNA extraction	GER5_Liver	Mus musculus domesticus	Germany	Liver
Germany_Cologne_Bonn _ 2	2006	Mus musculus domesticus	NCBITAXON	NCBITaxon:10092	liver	UBERON	UBERON:0002107	Bonn Urban District	GAZ	GAZ:00003511	50.631867	degree	UO	UO:0000185	7.15407	degree	UO	UO:0000185	male	PATO	PATO:0000384	Sampling procedure and sampling locations	Procedures for wild mouse handling	DNA and RNA extraction	GER6_Liver	Mus musculus domesticus	Germany	Liver
Germany_Cologne_Bonn _ 2	2006	Mus musculus domesticus	NCBITAXON	NCBITaxon:10092	liver	UBERON	UBERON:0002107	Bonn Urban District	GAZ	GAZ:00003511	50.645037	degree	UO	UO:0000185	7.191881	degree	UO	UO:0000185	male	PATO	PATO:0000384	Sampling procedure and sampling locations	Procedures for wild mouse handling	DNA and RNA extraction	GER7_Liver	Mus musculus domesticus	Germany	Liver
Germany_Cologne_Bonn _ 2	2006	Mus musculus domesticus	NCBITAXON	NCBITaxon:10092	liver	UBERON	UBERON:0002107	Bonn Urban District	GAZ	GAZ:00003511	50.748106	degree	UO	UO:0000185	6.869173	degree	UO	UO:0000185	male	PATO	PATO:0000384	Sampling procedure and sampling locations	Procedures for wild mouse handling	DNA and RNA extraction	GER8_Liver	Mus musculus domesticus	Germany	Liver
Iran_Ahvaz _ 4	2006	Mus musculus domesticus	NCBITAXON	NCBITaxon:10092	liver	UBERON	UBERON:0002107	Ahvaz	GAZ	GAZ:00250792									male	PATO	PATO:0000384	Sampling procedure and sampling locations	M m domesticus breeding scheme	DNA and RNA extraction	IRA1b_Liver	Mus musculus domesticus	Iran	Liver
Iran_Ahvaz _ 4	2006	Mus musculus domesticus	NCBITAXON	NCBITaxon:10092	liver	UBERON	UBERON:0002107	Ahvaz	GAZ	GAZ:00250792									male	PATO	PATO:0000384	Sampling procedure and sampling locations	M m domesticus breeding scheme	DNA and RNA extraction	IRA2b_Liver	Mus musculus domesticus	Iran	Liver
Iran_Ahvaz _ 4	2006	Mus musculus domesticus	NCBITAXON	NCBITaxon:10092	liver	UBERON	UBERON:0002107	Ahvaz	GAZ	GAZ:00250792									male	PATO	PATO:0000384	Sampling procedure and sampling locations	M m domesticus breeding scheme	DNA and RNA extraction	IRA3b_Liver	Mus musculus domesticus	Iran	Liver
Iran_Ahvaz _ 4	2006	Mus musculus domesticus	NCBITAXON	NCBITaxon:10092	liver	UBERON	UBERON:0002107	Ahvaz	GAZ	GAZ:00250792									male	PATO	PATO:0000384	Sampling procedure and sampling locations	M m domesticus breeding scheme	DNA and RNA extraction	IRA4b_Liver	Mus musculus domesticus	Iran	Liver
Iran_Ahvaz _ 4	2006	Mus musculus domesticus	NCBITAXON	NCBITaxon:10092	liver	UBERON	UBERON:0002107	Ahvaz	GAZ	GAZ:00250792									male	PATO	PATO:0000384	Sampling procedure and sampling locations	M m domesticus breeding scheme	DNA and RNA extraction	IRA5_Liver	Mus musculus domesticus	Iran	Liver
Iran_Ahvaz _ 4	2006	Mus musculus domesticus	NCBITAXON	NCBITaxon:10092	liver	UBERON	UBERON:0002107	Ahvaz	GAZ	GAZ:00250792	31.23319452	degree	UO	UO:0000185	49.24533119	degree	UO	UO:0000185	male	PATO	PATO:0000384	Sampling procedure and sampling locations	M m domesticus breeding scheme	DNA and RNA extraction	IRA6_Liver	Mus musculus domesticus	Iran	Liver
Iran_Ahvaz _ 4	2006	Mus musculus domesticus	NCBITAXON	NCBITaxon:10092	liver	UBERON	UBERON:0002107	Ahvaz	GAZ	GAZ:00250792	31.38096973	degree	UO	UO:0000185	48.6811608	degree	UO	UO:0000185	male	PATO	PATO:0000384	Sampling procedure and sampling locations	M m domesticus breeding scheme	DNA and RNA extraction	IRA7_Liver	Mus musculus domesticus	Iran	Liver
Iran_Ahvaz _ 4	2006	Mus musculus domesticus	NCBITAXON	NCBITaxon:10092	liver	UBERON	UBERON:0002107	Ahvaz	GAZ	GAZ:00250792									male	PATO	PATO:0000384	Sampling procedure and sampling locations	M m domesticus breeding scheme	DNA and RNA extraction	IRA8_Liver	Mus musculus domesticus	Iran	Liver
France_Massif Central _ 1	2005	Mus musculus domesticus	NCBITAXON	NCBITaxon:10092	lung	UBERON	UBERON:0002048	Massif Central	GAZ	GAZ:00006609									male	PATO	PATO:0000384	Sampling procedure and sampling locations	Procedures for wild mouse handling	DNA and RNA extraction	FRA1_Lung	Mus musculus domesticus	France	Lung
France_Massif Central _ 1	2005	Mus musculus domesticus	NCBITAXON	NCBITaxon:10092	lung	UBERON	UBERON:0002048	Massif Central	GAZ	GAZ:00006609									male	PATO	PATO:0000384	Sampling procedure and sampling locations	Procedures for wild mouse handling	DNA and RNA extraction	FRA4_Lung	Mus musculus domesticus	France	Lung
France_Massif Central _ 1	2005	Mus musculus domesticus	NCBITAXON	NCBITaxon:10092	lung	UBERON	UBERON:0002048	Massif Central	GAZ	GAZ:00006609									male	PATO	PATO:0000384	Sampling procedure and sampling locations	Procedures for wild mouse handling	DNA and RNA extraction	FRA6_Lung	Mus musculus domesticus	France	Lung
France_Massif Central _ 1	2005	Mus musculus domesticus	NCBITAXON	NCBITaxon:10092	lung	UBERON	UBERON:0002048	Massif Central	GAZ	GAZ:00006609									male	PATO	PATO:0000384	Sampling procedure and sampling locations	Procedures for wild mouse handling	DNA and RNA extraction	FRA7_Lung	Mus musculus domesticus	France	Lung
Germany_Cologne_Bonn _ 2	2006	Mus musculus domesticus	NCBITAXON	NCBITaxon:10092	lung	UBERON	UBERON:0002048	Bonn Urban District	GAZ	GAZ:00003511	50.720183	degree	UO	UO:0000185	6.921367	degree	UO	UO:0000185	male	PATO	PATO:0000384	Sampling procedure and sampling locations	Procedures for wild mouse handling	DNA and RNA extraction	GER1_Lung	Mus musculus domesticus	Germany	Lung
Germany_Cologne_Bonn _ 2	2006	Mus musculus domesticus	NCBITAXON	NCBITaxon:10092	lung	UBERON	UBERON:0002048	Bonn Urban District	GAZ	GAZ:00003511	50.682567	degree	UO	UO:0000185	6.949833	degree	UO	UO:0000185	male	PATO	PATO:0000384	Sampling procedure and sampling locations	Procedures for wild mouse handling	DNA and RNA extraction	GER2_Lung	Mus musculus domesticus	Germany	Lung
Germany_Cologne_Bonn _ 2	2006	Mus musculus domesticus	NCBITAXON	NCBITaxon:10092	lung	UBERON	UBERON:0002048	Bonn Urban District	GAZ	GAZ:00003511	50.611183	degree	UO	UO:0000185	7.045317	degree	UO	UO:0000185	male	PATO	PATO:0000384	Sampling procedure and sampling locations	Procedures for wild mouse handling	DNA and RNA extraction	GER3_Lung	Mus musculus domesticus	Germany	Lung
Germany_Cologne_Bonn _ 2	2006	Mus musculus domesticus	NCBITAXON	NCBITaxon:10092	lung	UBERON	UBERON:0002048	Bonn Urban District	GAZ	GAZ:00003511	50.61155	degree	UO	UO:0000185	7.08805	degree	UO	UO:0000185	male	PATO	PATO:0000384	Sampling procedure and sampling locations	Procedures for wild mouse handling	DNA and RNA extraction	GER4_Lung	Mus musculus domesticus	Germany	Lung
Germany_Cologne_Bonn _ 2	2006	Mus musculus domesticus	NCBITAXON	NCBITaxon:10092	lung	UBERON	UBERON:0002048	Bonn Urban District	GAZ	GAZ:00003511	50.631867	degree	UO	UO:0000185	7.15407	degree	UO	UO:0000185	male	PATO	PATO:0000384	Sampling procedure and sampling locations	Procedures for wild mouse handling	DNA and RNA extraction	GER6_Lung	Mus musculus domesticus	Germany	Lung
Germany_Cologne_Bonn _ 2	2006	Mus musculus domesticus	NCBITAXON	NCBITaxon:10092	lung	UBERON	UBERON:0002048	Bonn Urban District	GAZ	GAZ:00003511	50.748106	degree	UO	UO:0000185	6.869173	degree	UO	UO:0000185	male	PATO	PATO:0000384	Sampling procedure and sampling locations	Procedures for wild mouse handling	DNA and RNA extraction	GER8_Lung	Mus musculus domesticus	Germany	Lung
Iran_Ahvaz _ 4	2006	Mus musculus domesticus	NCBITAXON	NCBITaxon:10092	lung	UBERON	UBERON:0002048	Ahvaz	GAZ	GAZ:00250792									male	PATO	PATO:0000384	Sampling procedure and sampling locations	M m domesticus breeding scheme	DNA and RNA extraction	IRA1b_Lung	Mus musculus domesticus	Iran	Lung
Iran_Ahvaz _ 4	2006	Mus musculus domesticus	NCBITAXON	NCBITaxon:10092	lung	UBERON	UBERON:0002048	Ahvaz	GAZ	GAZ:00250792									male	PATO	PATO:0000384	Sampling procedure and sampling locations	M m domesticus breeding scheme	DNA and RNA extraction	IRA2b_Lung	Mus musculus domesticus	Iran	Lung
Iran_Ahvaz _ 4	2006	Mus musculus domesticus	NCBITAXON	NCBITaxon:10092	lung	UBERON	UBERON:0002048	Ahvaz	GAZ	GAZ:00250792									male	PATO	PATO:0000384	Sampling procedure and sampling locations	M m domesticus breeding scheme	DNA and RNA extraction	IRA3b_Lung	Mus musculus domesticus	Iran	Lung
Iran_Ahvaz _ 4	2006	Mus musculus domesticus	NCBITAXON	NCBITaxon:10092	lung	UBERON	UBERON:0002048	Ahvaz	GAZ	GAZ:00250792									male	PATO	PATO:0000384	Sampling procedure and sampling locations	M m domesticus breeding scheme	DNA and RNA extraction	IRA4b_Lung	Mus musculus domesticus	Iran	Lung
Iran_Ahvaz _ 4	2006	Mus musculus domesticus	NCBITAXON	NCBITaxon:10092	lung	UBERON	UBERON:0002048	Ahvaz	GAZ	GAZ:00250792									male	PATO	PATO:0000384	Sampling procedure and sampling locations	M m domesticus breeding scheme	DNA and RNA extraction	IRA5_Lung	Mus musculus domesticus	Iran	Lung
Iran_Ahvaz _ 4	2006	Mus musculus domesticus	NCBITAXON	NCBITaxon:10092	lung	UBERON	UBERON:0002048	Ahvaz	GAZ	GAZ:00250792	31.23319452	degree	UO	UO:0000185	49.24533119	degree	UO	UO:0000185	male	PATO	PATO:0000384	Sampling procedure and sampling locations	M m domesticus breeding scheme	DNA and RNA extraction	IRA6_Lung	Mus musculus domesticus	Iran	Lung
Iran_Ahvaz _ 4	2006	Mus musculus domesticus	NCBITAXON	NCBITaxon:10092	lung	UBERON	UBERON:0002048	Ahvaz	GAZ	GAZ:00250792	31.38096973	degree	UO	UO:0000185	48.6811608	degree	UO	UO:0000185	male	PATO	PATO:0000384	Sampling procedure and sampling locations	M m domesticus breeding scheme	DNA and RNA extraction	IRA7_Lung	Mus musculus domesticus	Iran	Lung
Iran_Ahvaz _ 4	2006	Mus musculus domesticus	NCBITAXON	NCBITaxon:10092	lung	UBERON	UBERON:0002048	Ahvaz	GAZ	GAZ:00250792									male	PATO	PATO:0000384	Sampling procedure and sampling locations	M m domesticus breeding scheme	DNA and RNA extraction	IRA8_Lung	Mus musculus domesticus	Iran	Lung
France_Massif Central _ 1	2005	Mus musculus domesticus	NCBITAXON	NCBITaxon:10092	muscle structure	UBERON	UBERON:0005090	Massif Central	GAZ	GAZ:00006609									male	PATO	PATO:0000384	Sampling procedure and sampling locations	Procedures for wild mouse handling	DNA and RNA extraction	FRA1_Muscle	Mus musculus domesticus	France	Muscle
France_Massif Central _ 1	2005	Mus musculus domesticus	NCBITAXON	NCBITaxon:10092	muscle structure	UBERON	UBERON:0005090	Massif Central	GAZ	GAZ:00006609									male	PATO	PATO:0000384	Sampling procedure and sampling locations	Procedures for wild mouse handling	DNA and RNA extraction	FRA2_Muscle	Mus musculus domesticus	France	Muscle
France_Massif Central _ 1	2005	Mus musculus domesticus	NCBITAXON	NCBITaxon:10092	muscle structure	UBERON	UBERON:0005090	Massif Central	GAZ	GAZ:00006609									male	PATO	PATO:0000384	Sampling procedure and sampling locations	Procedures for wild mouse handling	DNA and RNA extraction	FRA3_Muscle	Mus musculus domesticus	France	Muscle
France_Massif Central _ 1	2005	Mus musculus domesticus	NCBITAXON	NCBITaxon:10092	muscle structure	UBERON	UBERON:0005090	Massif Central	GAZ	GAZ:00006609									male	PATO	PATO:0000384	Sampling procedure and sampling locations	Procedures for wild mouse handling	DNA and RNA extraction	FRA4_Muscle	Mus musculus domesticus	France	Muscle
France_Massif Central _ 1	2005	Mus musculus domesticus	NCBITAXON	NCBITaxon:10092	muscle structure	UBERON	UBERON:0005090	Massif Central	GAZ	GAZ:00006609									male	PATO	PATO:0000384	Sampling procedure and sampling locations	Procedures for wild mouse handling	DNA and RNA extraction	FRA5_Muscle	Mus musculus domesticus	France	Muscle
France_Massif Central _ 1	2005	Mus musculus domesticus	NCBITAXON	NCBITaxon:10092	muscle structure	UBERON	UBERON:0005090	Massif Central	GAZ	GAZ:00006609									male	PATO	PATO:0000384	Sampling procedure and sampling locations	Procedures for wild mouse handling	DNA and RNA extraction	FRA6_Muscle	Mus musculus domesticus	France	Muscle
France_Massif Central _ 1	2005	Mus musculus domesticus	NCBITAXON	NCBITaxon:10092	muscle structure	UBERON	UBERON:0005090	Massif Central	GAZ	GAZ:00006609									male	PATO	PATO:0000384	Sampling procedure and sampling locations	Procedures for wild mouse handling	DNA and RNA extraction	FRA7_Muscle	Mus musculus domesticus	France	Muscle
France_Massif Central _ 1	2005	Mus musculus domesticus	NCBITAXON	NCBITaxon:10092	muscle structure	UBERON	UBERON:0005090	Massif Central	GAZ	GAZ:00006609									male	PATO	PATO:0000384	Sampling procedure and sampling locations	Procedures for wild mouse handling	DNA and RNA extraction	FRA8_Muscle	Mus musculus domesticus	France	Muscle
Germany_Cologne_Bonn _ 2	2006	Mus musculus domesticus	NCBITAXON	NCBITaxon:10092	muscle structure	UBERON	UBERON:0005090	Bonn Urban District	GAZ	GAZ:00003511	50.720183	degree	UO	UO:0000185	6.921367	degree	UO	UO:0000185	male	PATO	PATO:0000384	Sampling procedure and sampling locations	Procedures for wild mouse handling	DNA and RNA extraction	GER1_Muscle	Mus musculus domesticus	Germany	Muscle
Germany_Cologne_Bonn _ 2	2006	Mus musculus domesticus	NCBITAXON	NCBITaxon:10092	muscle structure	UBERON	UBERON:0005090	Bonn Urban District	GAZ	GAZ:00003511	50.611183	degree	UO	UO:0000185	7.045317	degree	UO	UO:0000185	male	PATO	PATO:0000384	Sampling procedure and sampling locations	Procedures for wild mouse handling	DNA and RNA extraction	GER3_Muscle	Mus musculus domesticus	Germany	Muscle
Germany_Cologne_Bonn _ 2	2006	Mus musculus domesticus	NCBITAXON	NCBITaxon:10092	muscle structure	UBERON	UBERON:0005090	Bonn Urban District	GAZ	GAZ:00003511	50.61155	degree	UO	UO:0000185	7.08805	degree	UO	UO:0000185	male	PATO	PATO:0000384	Sampling procedure and sampling locations	Procedures for wild mouse handling	DNA and RNA extraction	GER4_Muscle	Mus musculus domesticus	Germany	Muscle
Germany_Cologne_Bonn _ 2	2006	Mus musculus domesticus	NCBITAXON	NCBITaxon:10092	muscle structure	UBERON	UBERON:0005090	Bonn Urban District	GAZ	GAZ:00003511	50.6564	degree	UO	UO:0000185	7.121467	degree	UO	UO:0000185	male	PATO	PATO:0000384	Sampling procedure and sampling locations	Procedures for wild mouse handling	DNA and RNA extraction	GER5_Muscle	Mus musculus domesticus	Germany	Muscle
Germany_Cologne_Bonn _ 2	2006	Mus musculus domesticus	NCBITAXON	NCBITaxon:10092	muscle structure	UBERON	UBERON:0005090	Bonn Urban District	GAZ	GAZ:00003511	50.631867	degree	UO	UO:0000185	7.15407	degree	UO	UO:0000185	male	PATO	PATO:0000384	Sampling procedure and sampling locations	Procedures for wild mouse handling	DNA and RNA extraction	GER6_Muscle	Mus musculus domesticus	Germany	Muscle
Germany_Cologne_Bonn _ 2	2006	Mus musculus domesticus	NCBITAXON	NCBITaxon:10092	muscle structure	UBERON	UBERON:0005090	Bonn Urban District	GAZ	GAZ:00003511	50.645037	degree	UO	UO:0000185	7.191881	degree	UO	UO:0000185	male	PATO	PATO:0000384	Sampling procedure and sampling locations	Procedures for wild mouse handling	DNA and RNA extraction	GER7_Muscle	Mus musculus domesticus	Germany	Muscle
Germany_Cologne_Bonn _ 2	2006	Mus musculus domesticus	NCBITAXON	NCBITaxon:10092	muscle structure	UBERON	UBERON:0005090	Bonn Urban District	GAZ	GAZ:00003511	50.748106	degree	UO	UO:0000185	6.869173	degree	UO	UO:0000185	male	PATO	PATO:0000384	Sampling procedure and sampling locations	Procedures for wild mouse handling	DNA and RNA extraction	GER8_Muscle	Mus musculus domesticus	Germany	Muscle
Iran_Ahvaz _ 4	2006	Mus musculus domesticus	NCBITAXON	NCBITaxon:10092	muscle structure	UBERON	UBERON:0005090	Ahvaz	GAZ	GAZ:00250792									male	PATO	PATO:0000384	Sampling procedure and sampling locations	M m domesticus breeding scheme	DNA and RNA extraction	IRA1b_Muscle	Mus musculus domesticus	Iran	Muscle
Iran_Ahvaz _ 4	2006	Mus musculus domesticus	NCBITAXON	NCBITaxon:10092	muscle structure	UBERON	UBERON:0005090	Ahvaz	GAZ	GAZ:00250792									male	PATO	PATO:0000384	Sampling procedure and sampling locations	M m domesticus breeding scheme	DNA and RNA extraction	IRA2b_Muscle	Mus musculus domesticus	Iran	Muscle
Iran_Ahvaz _ 4	2006	Mus musculus domesticus	NCBITAXON	NCBITaxon:10092	muscle structure	UBERON	UBERON:0005090	Ahvaz	GAZ	GAZ:00250792									male	PATO	PATO:0000384	Sampling procedure and sampling locations	M m domesticus breeding scheme	DNA and RNA extraction	IRA4b_Muscle	Mus musculus domesticus	Iran	Muscle
Iran_Ahvaz _ 4	2006	Mus musculus domesticus	NCBITAXON	NCBITaxon:10092	muscle structure	UBERON	UBERON:0005090	Ahvaz	GAZ	GAZ:00250792									male	PATO	PATO:0000384	Sampling procedure and sampling locations	M m domesticus breeding scheme	DNA and RNA extraction	IRA5_Muscle	Mus musculus domesticus	Iran	Muscle
Iran_Ahvaz _ 4	2006	Mus musculus domesticus	NCBITAXON	NCBITaxon:10092	muscle structure	UBERON	UBERON:0005090	Ahvaz	GAZ	GAZ:00250792	31.23319452	degree	UO	UO:0000185	49.24533119	degree	UO	UO:0000185	male	PATO	PATO:0000384	Sampling procedure and sampling locations	M m domesticus breeding scheme	DNA and RNA extraction	IRA6_Muscle	Mus musculus domesticus	Iran	Muscle
Iran_Ahvaz _ 4	2006	Mus musculus domesticus	NCBITAXON	NCBITaxon:10092	muscle structure	UBERON	UBERON:0005090	Ahvaz	GAZ	GAZ:00250792	31.38096973	degree	UO	UO:0000185	48.6811608	degree	UO	UO:0000185	male	PATO	PATO:0000384	Sampling procedure and sampling locations	M m domesticus breeding scheme	DNA and RNA extraction	IRA7_Muscle	Mus musculus domesticus	Iran	Muscle
Iran_Ahvaz _ 4	2006	Mus musculus domesticus	NCBITAXON	NCBITaxon:10092	muscle structure	UBERON	UBERON:0005090	Ahvaz	GAZ	GAZ:00250792									male	PATO	PATO:0000384	Sampling procedure and sampling locations	M m domesticus breeding scheme	DNA and RNA extraction	IRA8_Muscle	Mus musculus domesticus	Iran	Muscle
France_Massif Central _ 1	2005	Mus musculus domesticus	NCBITAXON	NCBITaxon:10092	testis	UBERON	UBERON:0000473	Massif Central	GAZ	GAZ:00006609									male	PATO	PATO:0000384	Sampling procedure and sampling locations	Procedures for wild mouse handling	DNA and RNA extraction	FRA1_Testis	Mus musculus domesticus	France	Testis
France_Massif Central _ 1	2005	Mus musculus domesticus	NCBITAXON	NCBITaxon:10092	testis	UBERON	UBERON:0000473	Massif Central	GAZ	GAZ:00006609									male	PATO	PATO:0000384	Sampling procedure and sampling locations	Procedures for wild mouse handling	DNA and RNA extraction	FRA2_Testis	Mus musculus domesticus	France	Testis
France_Massif Central _ 1	2005	Mus musculus domesticus	NCBITAXON	NCBITaxon:10092	testis	UBERON	UBERON:0000473	Massif Central	GAZ	GAZ:00006609									male	PATO	PATO:0000384	Sampling procedure and sampling locations	Procedures for wild mouse handling	DNA and RNA extraction	FRA3_Testis	Mus musculus domesticus	France	Testis
France_Massif Central _ 1	2005	Mus musculus domesticus	NCBITAXON	NCBITaxon:10092	testis	UBERON	UBERON:0000473	Massif Central	GAZ	GAZ:00006609									male	PATO	PATO:0000384	Sampling procedure and sampling locations	Procedures for wild mouse handling	DNA and RNA extraction	FRA4_Testis	Mus musculus domesticus	France	Testis
France_Massif Central _ 1	2005	Mus musculus domesticus	NCBITAXON	NCBITaxon:10092	testis	UBERON	UBERON:0000473	Massif Central	GAZ	GAZ:00006609									male	PATO	PATO:0000384	Sampling procedure and sampling locations	Procedures for wild mouse handling	DNA and RNA extraction	FRA5_Testis	Mus musculus domesticus	France	Testis
France_Massif Central _ 1	2005	Mus musculus domesticus	NCBITAXON	NCBITaxon:10092	testis	UBERON	UBERON:0000473	Massif Central	GAZ	GAZ:00006609									male	PATO	PATO:0000384	Sampling procedure and sampling locations	Procedures for wild mouse handling	DNA and RNA extraction	FRA6_Testis	Mus musculus domesticus	France	Testis
France_Massif Central _ 1	2005	Mus musculus domesticus	NCBITAXON	NCBITaxon:10092	testis	UBERON	UBERON:0000473	Massif Central	GAZ	GAZ:00006609									male	PATO	PATO:0000384	Sampling procedure and sampling locations	Procedures for wild mouse handling	DNA and RNA extraction	FRA7_Testis	Mus musculus domesticus	France	Testis
France_Massif Central _ 1	2005	Mus musculus domesticus	NCBITAXON	NCBITaxon:10092	testis	UBERON	UBERON:0000473	Massif Central	GAZ	GAZ:00006609									male	PATO	PATO:0000384	Sampling procedure and sampling locations	Procedures for wild mouse handling	DNA and RNA extraction	FRA8_Testis	Mus musculus domesticus	France	Testis
Germany_Cologne_Bonn _ 2	2006	Mus musculus domesticus	NCBITAXON	NCBITaxon:10092	testis	UBERON	UBERON:0000473	Bonn Urban District	GAZ	GAZ:00003511	50.720183	degree	UO	UO:0000185	6.921367	degree	UO	UO:0000185	male	PATO	PATO:0000384	Sampling procedure and sampling locations	Procedures for wild mouse handling	DNA and RNA extraction	GER1_Testis	Mus musculus domesticus	Germany	Testis
Germany_Cologne_Bonn _ 2	2006	Mus musculus domesticus	NCBITAXON	NCBITaxon:10092	testis	UBERON	UBERON:0000473	Bonn Urban District	GAZ	GAZ:00003511	50.682567	degree	UO	UO:0000185	6.949833	degree	UO	UO:0000185	male	PATO	PATO:0000384	Sampling procedure and sampling locations	Procedures for wild mouse handling	DNA and RNA extraction	GER2_Testis	Mus musculus domesticus	Germany	Testis
Germany_Cologne_Bonn _ 2	2006	Mus musculus domesticus	NCBITAXON	NCBITaxon:10092	testis	UBERON	UBERON:0000473	Bonn Urban District	GAZ	GAZ:00003511	50.611183	degree	UO	UO:0000185	7.045317	degree	UO	UO:0000185	male	PATO	PATO:0000384	Sampling procedure and sampling locations	Procedures for wild mouse handling	DNA and RNA extraction	GER3_Testis	Mus musculus domesticus	Germany	Testis
Germany_Cologne_Bonn _ 2	2006	Mus musculus domesticus	NCBITAXON	NCBITaxon:10092	testis	UBERON	UBERON:0000473	Bonn Urban District	GAZ	GAZ:00003511	50.61155	degree	UO	UO:0000185	7.08805	degree	UO	UO:0000185	male	PATO	PATO:0000384	Sampling procedure and sampling locations	Procedures for wild mouse handling	DNA and RNA extraction	GER4_Testis	Mus musculus domesticus	Germany	Testis
Germany_Cologne_Bonn _ 2	2006	Mus musculus domesticus	NCBITAXON	NCBITaxon:10092	testis	UBERON	UBERON:0000473	Bonn Urban District	GAZ	GAZ:00003511	50.6564	degree	UO	UO:0000185	7.121467	degree	UO	UO:0000185	male	PATO	PATO:0000384	Sampling procedure and sampling locations	Procedures for wild mouse handling	DNA and RNA extraction	GER5_Testis	Mus musculus domesticus	Germany	Testis
Germany_Cologne_Bonn _ 2	2006	Mus musculus domesticus	NCBITAXON	NCBITaxon:10092	testis	UBERON	UBERON:0000473	Bonn Urban District	GAZ	GAZ:00003511	50.631867	degree	UO	UO:0000185	7.15407	degree	UO	UO:0000185	male	PATO	PATO:0000384	Sampling procedure and sampling locations	Procedures for wild mouse handling	DNA and RNA extraction	GER6_Testis	Mus musculus domesticus	Germany	Testis
Germany_Cologne_Bonn _ 2	2006	Mus musculus domesticus	NCBITAXON	NCBITaxon:10092	testis	UBERON	UBERON:0000473	Bonn Urban District	GAZ	GAZ:00003511	50.645037	degree	UO	UO:0000185	7.191881	degree	UO	UO:0000185	male	PATO	PATO:0000384	Sampling procedure and sampling locations	Procedures for wild mouse handling	DNA and RNA extraction	GER7_Testis	Mus musculus domesticus	Germany	Testis
Germany_Cologne_Bonn _ 2	2006	Mus musculus domesticus	NCBITAXON	NCBITaxon:10092	testis	UBERON	UBERON:0000473	Bonn Urban District	GAZ	GAZ:00003511	50.748106	degree	UO	UO:0000185	6.869173	degree	UO	UO:0000185	male	PATO	PATO:0000384	Sampling procedure and sampling locations	Procedures for wild mouse handling	DNA and RNA extraction	GER8_Testis	Mus musculus domesticus	Germany	Testis
Iran_Ahvaz _ 4	2006	Mus musculus domesticus	NCBITAXON	NCBITaxon:10092	testis	UBERON	UBERON:0000473	Ahvaz	GAZ	GAZ:00250792									male	PATO	PATO:0000384	Sampling procedure and sampling locations	M m domesticus breeding scheme	DNA and RNA extraction	IRA1b_Testis	Mus musculus domesticus	Iran	Testis
Iran_Ahvaz _ 4	2006	Mus musculus domesticus	NCBITAXON	NCBITaxon:10092	testis	UBERON	UBERON:0000473	Ahvaz	GAZ	GAZ:00250792									male	PATO	PATO:0000384	Sampling procedure and sampling locations	M m domesticus breeding scheme	DNA and RNA extraction	IRA2b_Testis	Mus musculus domesticus	Iran	Testis
Iran_Ahvaz _ 4	2006	Mus musculus domesticus	NCBITAXON	NCBITaxon:10092	testis	UBERON	UBERON:0000473	Ahvaz	GAZ	GAZ:00250792									male	PATO	PATO:0000384	Sampling procedure and sampling locations	M m domesticus breeding scheme	DNA and RNA extraction	IRA3b_Testis	Mus musculus domesticus	Iran	Testis
Iran_Ahvaz _ 4	2006	Mus musculus domesticus	NCBITAXON	NCBITaxon:10092	testis	UBERON	UBERON:0000473	Ahvaz	GAZ	GAZ:00250792									male	PATO	PATO:0000384	Sampling procedure and sampling locations	M m domesticus breeding scheme	DNA and RNA extraction	IRA4b_Testis	Mus musculus domesticus	Iran	Testis
Iran_Ahvaz _ 4	2006	Mus musculus domesticus	NCBITAXON	NCBITaxon:10092	testis	UBERON	UBERON:0000473	Ahvaz	GAZ	GAZ:00250792									male	PATO	PATO:0000384	Sampling procedure and sampling locations	M m domesticus breeding scheme	DNA and RNA extraction	IRA5_Testis	Mus musculus domesticus	Iran	Testis
Iran_Ahvaz _ 4	2006	Mus musculus domesticus	NCBITAXON	NCBITaxon:10092	testis	UBERON	UBERON:0000473	Ahvaz	GAZ	GAZ:00250792	31.23319452	degree	UO	UO:0000185	49.24533119	degree	UO	UO:0000185	male	PATO	PATO:0000384	Sampling procedure and sampling locations	M m domesticus breeding scheme	DNA and RNA extraction	IRA6_Testis	Mus musculus domesticus	Iran	Testis
Iran_Ahvaz _ 4	2006	Mus musculus domesticus	NCBITAXON	NCBITaxon:10092	testis	UBERON	UBERON:0000473	Ahvaz	GAZ	GAZ:00250792	31.38096973	degree	UO	UO:0000185	48.6811608	degree	UO	UO:0000185	male	PATO	PATO:0000384	Sampling procedure and sampling locations	M m domesticus breeding scheme	DNA and RNA extraction	IRA7_Testis	Mus musculus domesticus	Iran	Testis
Iran_Ahvaz _ 4	2006	Mus musculus domesticus	NCBITAXON	NCBITaxon:10092	testis	UBERON	UBERON:0000473	Ahvaz	GAZ	GAZ:00250792									male	PATO	PATO:0000384	Sampling procedure and sampling locations	M m domesticus breeding scheme	DNA and RNA extraction	IRA8_Testis	Mus musculus domesticus	Iran	Testis
France_Massif Central _ 1	2005	Mus musculus domesticus	NCBITAXON	NCBITaxon:10092	spleen	UBERON	UBERON:0002106	Massif Central	GAZ	GAZ:00006609									male	PATO	PATO:0000384	Sampling procedure and sampling locations	Procedures for wild mouse handling	DNA and RNA extraction	FRA1_Spleen	Mus musculus domesticus	France	Spleen
France_Massif Central _ 1	2005	Mus musculus domesticus	NCBITAXON	NCBITaxon:10092	spleen	UBERON	UBERON:0002106	Massif Central	GAZ	GAZ:00006609									male	PATO	PATO:0000384	Sampling procedure and sampling locations	Procedures for wild mouse handling	DNA and RNA extraction	FRA2_Spleen	Mus musculus domesticus	France	Spleen
France_Massif Central _ 1	2005	Mus musculus domesticus	NCBITAXON	NCBITaxon:10092	spleen	UBERON	UBERON:0002106	Massif Central	GAZ	GAZ:00006609									male	PATO	PATO:0000384	Sampling procedure and sampling locations	Procedures for wild mouse handling	DNA and RNA extraction	FRA3_Spleen	Mus musculus domesticus	France	Spleen
France_Massif Central _ 1	2005	Mus musculus domesticus	NCBITAXON	NCBITaxon:10092	spleen	UBERON	UBERON:0002106	Massif Central	GAZ	GAZ:00006609									male	PATO	PATO:0000384	Sampling procedure and sampling locations	Procedures for wild mouse handling	DNA and RNA extraction	FRA4_Spleen	Mus musculus domesticus	France	Spleen
France_Massif Central _ 1	2005	Mus musculus domesticus	NCBITAXON	NCBITaxon:10092	spleen	UBERON	UBERON:0002106	Massif Central	GAZ	GAZ:00006609									male	PATO	PATO:0000384	Sampling procedure and sampling locations	Procedures for wild mouse handling	DNA and RNA extraction	FRA5_Spleen	Mus musculus domesticus	France	Spleen
France_Massif Central _ 1	2005	Mus musculus domesticus	NCBITAXON	NCBITaxon:10092	spleen	UBERON	UBERON:0002106	Massif Central	GAZ	GAZ:00006609									male	PATO	PATO:0000384	Sampling procedure and sampling locations	Procedures for wild mouse handling	DNA and RNA extraction	FRA6_Spleen	Mus musculus domesticus	France	Spleen
France_Massif Central _ 1	2005	Mus musculus domesticus	NCBITAXON	NCBITaxon:10092	spleen	UBERON	UBERON:0002106	Massif Central	GAZ	GAZ:00006609									male	PATO	PATO:0000384	Sampling procedure and sampling locations	Procedures for wild mouse handling	DNA and RNA extraction	FRA7_Spleen	Mus musculus domesticus	France	Spleen
France_Massif Central _ 1	2005	Mus musculus domesticus	NCBITAXON	NCBITaxon:10092	spleen	UBERON	UBERON:0002106	Massif Central	GAZ	GAZ:00006609									male	PATO	PATO:0000384	Sampling procedure and sampling locations	Procedures for wild mouse handling	DNA and RNA extraction	FRA8_Spleen	Mus musculus domesticus	France	Spleen
Germany_Cologne_Bonn _ 2	2006	Mus musculus domesticus	NCBITAXON	NCBITaxon:10092	spleen	UBERON	UBERON:0002106	Bonn Urban District	GAZ	GAZ:00003511	50.720183	degree	UO	UO:0000185	6.921367	degree	UO	UO:0000185	male	PATO	PATO:0000384	Sampling procedure and sampling locations	Procedures for wild mouse handling	DNA and RNA extraction	GER1_Spleen	Mus musculus domesticus	Germany	Spleen
Germany_Cologne_Bonn _ 2	2006	Mus musculus domesticus	NCBITAXON	NCBITaxon:10092	spleen	UBERON	UBERON:0002106	Bonn Urban District	GAZ	GAZ:00003511	50.682567	degree	UO	UO:0000185	6.949833	degree	UO	UO:0000185	male	PATO	PATO:0000384	Sampling procedure and sampling locations	Procedures for wild mouse handling	DNA and RNA extraction	GER2_Spleen	Mus musculus domesticus	Germany	Spleen
Germany_Cologne_Bonn _ 2	2006	Mus musculus domesticus	NCBITAXON	NCBITaxon:10092	spleen	UBERON	UBERON:0002106	Bonn Urban District	GAZ	GAZ:00003511	50.611183	degree	UO	UO:0000185	7.045317	degree	UO	UO:0000185	male	PATO	PATO:0000384	Sampling procedure and sampling locations	Procedures for wild mouse handling	DNA and RNA extraction	GER3_Spleen	Mus musculus domesticus	Germany	Spleen
Germany_Cologne_Bonn _ 2	2006	Mus musculus domesticus	NCBITAXON	NCBITaxon:10092	spleen	UBERON	UBERON:0002106	Bonn Urban District	GAZ	GAZ:00003511	50.61155	degree	UO	UO:0000185	7.08805	degree	UO	UO:0000185	male	PATO	PATO:0000384	Sampling procedure and sampling locations	Procedures for wild mouse handling	DNA and RNA extraction	GER4_Spleen	Mus musculus domesticus	Germany	Spleen
Germany_Cologne_Bonn _ 2	2006	Mus musculus domesticus	NCBITAXON	NCBITaxon:10092	spleen	UBERON	UBERON:0002106	Bonn Urban District	GAZ	GAZ:00003511	50.6564	degree	UO	UO:0000185	7.121467	degree	UO	UO:0000185	male	PATO	PATO:0000384	Sampling procedure and sampling locations	Procedures for wild mouse handling	DNA and RNA extraction	GER5_Spleen	Mus musculus domesticus	Germany	Spleen
Germany_Cologne_Bonn _ 2	2006	Mus musculus domesticus	NCBITAXON	NCBITaxon:10092	spleen	UBERON	UBERON:0002106	Bonn Urban District	GAZ	GAZ:00003511	50.631867	degree	UO	UO:0000185	7.15407	degree	UO	UO:0000185	male	PATO	PATO:0000384	Sampling procedure and sampling locations	Procedures for wild mouse handling	DNA and RNA extraction	GER6_Spleen	Mus musculus domesticus	Germany	Spleen
Germany_Cologne_Bonn _ 2	2006	Mus musculus domesticus	NCBITAXON	NCBITaxon:10092	spleen	UBERON	UBERON:0002106	Bonn Urban District	GAZ	GAZ:00003511	50.645037	degree	UO	UO:0000185	7.191881	degree	UO	UO:0000185	male	PATO	PATO:0000384	Sampling procedure and sampling locations	Procedures for wild mouse handling	DNA and RNA extraction	GER7_Spleen	Mus musculus domesticus	Germany	Spleen
Germany_Cologne_Bonn _ 2	2006	Mus musculus domesticus	NCBITAXON	NCBITaxon:10092	spleen	UBERON	UBERON:0002106	Bonn Urban District	GAZ	GAZ:00003511	50.748106	degree	UO	UO:0000185	6.869173	degree	UO	UO:0000185	male	PATO	PATO:0000384	Sampling procedure and sampling locations	Procedures for wild mouse handling	DNA and RNA extraction	GER8_Spleen	Mus musculus domesticus	Germany	Spleen
Iran_Ahvaz _ 4	2006	Mus musculus domesticus	NCBITAXON	NCBITaxon:10092	spleen	UBERON	UBERON:0002106	Ahvaz	GAZ	GAZ:00250792									male	PATO	PATO:0000384	Sampling procedure and sampling locations	M m domesticus breeding scheme	DNA and RNA extraction	IRA1b_Spleen	Mus musculus domesticus	Iran	Spleen
Iran_Ahvaz _ 4	2006	Mus musculus domesticus	NCBITAXON	NCBITaxon:10092	spleen	UBERON	UBERON:0002106	Ahvaz	GAZ	GAZ:00250792									male	PATO	PATO:0000384	Sampling procedure and sampling locations	M m domesticus breeding scheme	DNA and RNA extraction	IRA2b_Spleen	Mus musculus domesticus	Iran	Spleen
Iran_Ahvaz _ 4	2006	Mus musculus domesticus	NCBITAXON	NCBITaxon:10092	spleen	UBERON	UBERON:0002106	Ahvaz	GAZ	GAZ:00250792									male	PATO	PATO:0000384	Sampling procedure and sampling locations	M m domesticus breeding scheme	DNA and RNA extraction	IRA3b_Spleen	Mus musculus domesticus	Iran	Spleen
Iran_Ahvaz _ 4	2006	Mus musculus domesticus	NCBITAXON	NCBITaxon:10092	spleen	UBERON	UBERON:0002106	Ahvaz	GAZ	GAZ:00250792									male	PATO	PATO:0000384	Sampling procedure and sampling locations	M m domesticus breeding scheme	DNA and RNA extraction	IRA4b_Spleen	Mus musculus domesticus	Iran	Spleen
Iran_Ahvaz _ 4	2006	Mus musculus domesticus	NCBITAXON	NCBITaxon:10092	spleen	UBERON	UBERON:0002106	Ahvaz	GAZ	GAZ:00250792									male	PATO	PATO:0000384	Sampling procedure and sampling locations	M m domesticus breeding scheme	DNA and RNA extraction	IRA5_Spleen	Mus musculus domesticus	Iran	Spleen
Iran_Ahvaz _ 4	2006	Mus musculus domesticus	NCBITAXON	NCBITaxon:10092	spleen	UBERON	UBERON:0002106	Ahvaz	GAZ	GAZ:00250792									male	PATO	PATO:0000384	Sampling procedure and sampling locations	M m domesticus breeding scheme	DNA and RNA extraction	IRA8_Spleen	Mus musculus domesticus	Iran	Spleen
France_Massif Central _ 1	2005	Mus musculus domesticus	NCBITAXON	NCBITaxon:10092	thyroid gland	UBERON	UBERON:0002046	Massif Central	GAZ	GAZ:00006609									male	PATO	PATO:0000384	Sampling procedure and sampling locations	Procedures for wild mouse handling	DNA and RNA extraction	FRA1_Thyroid	Mus musculus domesticus	France	Thyroid
France_Massif Central _ 1	2005	Mus musculus domesticus	NCBITAXON	NCBITaxon:10092	thyroid gland	UBERON	UBERON:0002046	Massif Central	GAZ	GAZ:00006609									male	PATO	PATO:0000384	Sampling procedure and sampling locations	Procedures for wild mouse handling	DNA and RNA extraction	FRA2_Thyroid	Mus musculus domesticus	France	Thyroid
France_Massif Central _ 1	2005	Mus musculus domesticus	NCBITAXON	NCBITaxon:10092	thyroid gland	UBERON	UBERON:0002046	Massif Central	GAZ	GAZ:00006609									male	PATO	PATO:0000384	Sampling procedure and sampling locations	Procedures for wild mouse handling	DNA and RNA extraction	FRA3_Thyroid	Mus musculus domesticus	France	Thyroid
France_Massif Central _ 1	2005	Mus musculus domesticus	NCBITAXON	NCBITaxon:10092	thyroid gland	UBERON	UBERON:0002046	Massif Central	GAZ	GAZ:00006609									male	PATO	PATO:0000384	Sampling procedure and sampling locations	Procedures for wild mouse handling	DNA and RNA extraction	FRA4_Thyroid	Mus musculus domesticus	France	Thyroid
France_Massif Central _ 1	2005	Mus musculus domesticus	NCBITAXON	NCBITaxon:10092	thyroid gland	UBERON	UBERON:0002046	Massif Central	GAZ	GAZ:00006609									male	PATO	PATO:0000384	Sampling procedure and sampling locations	Procedures for wild mouse handling	DNA and RNA extraction	FRA5_Thyroid	Mus musculus domesticus	France	Thyroid
France_Massif Central _ 1	2005	Mus musculus domesticus	NCBITAXON	NCBITaxon:10092	thyroid gland	UBERON	UBERON:0002046	Massif Central	GAZ	GAZ:00006609									male	PATO	PATO:0000384	Sampling procedure and sampling locations	Procedures for wild mouse handling	DNA and RNA extraction	FRA6_Thyroid	Mus musculus domesticus	France	Thyroid
France_Massif Central _ 1	2005	Mus musculus domesticus	NCBITAXON	NCBITaxon:10092	thyroid gland	UBERON	UBERON:0002046	Massif Central	GAZ	GAZ:00006609									male	PATO	PATO:0000384	Sampling procedure and sampling locations	Procedures for wild mouse handling	DNA and RNA extraction	FRA7_Thyroid	Mus musculus domesticus	France	Thyroid
France_Massif Central _ 1	2005	Mus musculus domesticus	NCBITAXON	NCBITaxon:10092	thyroid gland	UBERON	UBERON:0002046	Massif Central	GAZ	GAZ:00006609									male	PATO	PATO:0000384	Sampling procedure and sampling locations	Procedures for wild mouse handling	DNA and RNA extraction	FRA8_Thyroid	Mus musculus domesticus	France	Thyroid
Germany_Cologne_Bonn _ 2	2006	Mus musculus domesticus	NCBITAXON	NCBITaxon:10092	thyroid gland	UBERON	UBERON:0002046	Bonn Urban District	GAZ	GAZ:00003511	50.720183	degree	UO	UO:0000185	6.921367	degree	UO	UO:0000185	male	PATO	PATO:0000384	Sampling procedure and sampling locations	Procedures for wild mouse handling	DNA and RNA extraction	GER1_Thyroid	Mus musculus domesticus	Germany	Thyroid
Germany_Cologne_Bonn _ 2	2006	Mus musculus domesticus	NCBITAXON	NCBITaxon:10092	thyroid gland	UBERON	UBERON:0002046	Bonn Urban District	GAZ	GAZ:00003511	50.682567	degree	UO	UO:0000185	6.949833	degree	UO	UO:0000185	male	PATO	PATO:0000384	Sampling procedure and sampling locations	Procedures for wild mouse handling	DNA and RNA extraction	GER2_Thyroid	Mus musculus domesticus	Germany	Thyroid
Germany_Cologne_Bonn _ 2	2006	Mus musculus domesticus	NCBITAXON	NCBITaxon:10092	thyroid gland	UBERON	UBERON:0002046	Bonn Urban District	GAZ	GAZ:00003511	50.611183	degree	UO	UO:0000185	7.045317	degree	UO	UO:0000185	male	PATO	PATO:0000384	Sampling procedure and sampling locations	Procedures for wild mouse handling	DNA and RNA extraction	GER3_Thyroid	Mus musculus domesticus	Germany	Thyroid
Germany_Cologne_Bonn _ 2	2006	Mus musculus domesticus	NCBITAXON	NCBITaxon:10092	thyroid gland	UBERON	UBERON:0002046	Bonn Urban District	GAZ	GAZ:00003511	50.61155	degree	UO	UO:0000185	7.08805	degree	UO	UO:0000185	male	PATO	PATO:0000384	Sampling procedure and sampling locations	Procedures for wild mouse handling	DNA and RNA extraction	GER4_Thyroid	Mus musculus domesticus	Germany	Thyroid
Germany_Cologne_Bonn _ 2	2006	Mus musculus domesticus	NCBITAXON	NCBITaxon:10092	thyroid gland	UBERON	UBERON:0002046	Bonn Urban District	GAZ	GAZ:00003511	50.6564	degree	UO	UO:0000185	7.121467	degree	UO	UO:0000185	male	PATO	PATO:0000384	Sampling procedure and sampling locations	Procedures for wild mouse handling	DNA and RNA extraction	GER5_Thyroid	Mus musculus domesticus	Germany	Thyroid
Germany_Cologne_Bonn _ 2	2006	Mus musculus domesticus	NCBITAXON	NCBITaxon:10092	thyroid gland	UBERON	UBERON:0002046	Bonn Urban District	GAZ	GAZ:00003511	50.631867	degree	UO	UO:0000185	7.15407	degree	UO	UO:0000185	male	PATO	PATO:0000384	Sampling procedure and sampling locations	Procedures for wild mouse handling	DNA and RNA extraction	GER6_Thyroid	Mus musculus domesticus	Germany	Thyroid
Germany_Cologne_Bonn _ 2	2006	Mus musculus domesticus	NCBITAXON	NCBITaxon:10092	thyroid gland	UBERON	UBERON:0002046	Bonn Urban District	GAZ	GAZ:00003511	50.645037	degree	UO	UO:0000185	7.191881	degree	UO	UO:0000185	male	PATO	PATO:0000384	Sampling procedure and sampling locations	Procedures for wild mouse handling	DNA and RNA extraction	GER7_Thyroid	Mus musculus domesticus	Germany	Thyroid
Germany_Cologne_Bonn _ 2	2006	Mus musculus domesticus	NCBITAXON	NCBITaxon:10092	thyroid gland	UBERON	UBERON:0002046	Bonn Urban District	GAZ	GAZ:00003511	50.748106	degree	UO	UO:0000185	6.869173	degree	UO	UO:0000185	male	PATO	PATO:0000384	Sampling procedure and sampling locations	Procedures for wild mouse handling	DNA and RNA extraction	GER8_Thyroid	Mus musculus domesticus	Germany	Thyroid
Iran_Ahvaz _ 4	2006	Mus musculus domesticus	NCBITAXON	NCBITaxon:10092	thyroid gland	UBERON	UBERON:0002046	Ahvaz	GAZ	GAZ:00250792									male	PATO	PATO:0000384	Sampling procedure and sampling locations	M m domesticus breeding scheme	DNA and RNA extraction	IRA1b_Thyroid	Mus musculus domesticus	Iran	Thyroid
Iran_Ahvaz _ 4	2006	Mus musculus domesticus	NCBITAXON	NCBITaxon:10092	thyroid gland	UBERON	UBERON:0002046	Ahvaz	GAZ	GAZ:00250792									male	PATO	PATO:0000384	Sampling procedure and sampling locations	M m domesticus breeding scheme	DNA and RNA extraction	IRA2b_Thyroid	Mus musculus domesticus	Iran	Thyroid
Iran_Ahvaz _ 4	2006	Mus musculus domesticus	NCBITAXON	NCBITaxon:10092	thyroid gland	UBERON	UBERON:0002046	Ahvaz	GAZ	GAZ:00250792									male	PATO	PATO:0000384	Sampling procedure and sampling locations	M m domesticus breeding scheme	DNA and RNA extraction	IRA3b_Thyroid	Mus musculus domesticus	Iran	Thyroid
Iran_Ahvaz _ 4	2006	Mus musculus domesticus	NCBITAXON	NCBITaxon:10092	thyroid gland	UBERON	UBERON:0002046	Ahvaz	GAZ	GAZ:00250792									male	PATO	PATO:0000384	Sampling procedure and sampling locations	M m domesticus breeding scheme	DNA and RNA extraction	IRA4b_Thyroid	Mus musculus domesticus	Iran	Thyroid
Iran_Ahvaz _ 4	2006	Mus musculus domesticus	NCBITAXON	NCBITaxon:10092	thyroid gland	UBERON	UBERON:0002046	Ahvaz	GAZ	GAZ:00250792									male	PATO	PATO:0000384	Sampling procedure and sampling locations	M m domesticus breeding scheme	DNA and RNA extraction	IRA5_Thyroid	Mus musculus domesticus	Iran	Thyroid
Iran_Ahvaz _ 4	2006	Mus musculus domesticus	NCBITAXON	NCBITaxon:10092	thyroid gland	UBERON	UBERON:0002046	Ahvaz	GAZ	GAZ:00250792	31.23319452	degree	UO	UO:0000185	49.24533119	degree	UO	UO:0000185	male	PATO	PATO:0000384	Sampling procedure and sampling locations	M m domesticus breeding scheme	DNA and RNA extraction	IRA6_Thyroid	Mus musculus domesticus	Iran	Thyroid
Iran_Ahvaz _ 4	2006	Mus musculus domesticus	NCBITAXON	NCBITaxon:10092	thyroid gland	UBERON	UBERON:0002046	Ahvaz	GAZ	GAZ:00250792	31.38096973	degree	UO	UO:0000185	48.6811608	degree	UO	UO:0000185	male	PATO	PATO:0000384	Sampling procedure and sampling locations	M m domesticus breeding scheme	DNA and RNA extraction	IRA7_Thyroid	Mus musculus domesticus	Iran	Thyroid
Iran_Ahvaz _ 4	2006	Mus musculus domesticus	NCBITAXON	NCBITaxon:10092	thyroid gland	UBERON	UBERON:0002046	Ahvaz	GAZ	GAZ:00250792									male	PATO	PATO:0000384	Sampling procedure and sampling locations	M m domesticus breeding scheme	DNA and RNA extraction	IRA8_Thyroid	Mus musculus domesticus	Iran	Thyroid
