# Supplementary material for: Genomic resources for wild populations of the house mouse, Mus musculus and its close relative Mus spretus
Source: Sci Data. 2016 Sep 13;3:160075. doi: 10.1038/sdata.2016.75 (PMC5020872; doi:10.1038/sdata.2016.75)
Supplement: Supplementary file 1 [file sdata201675-isa1.zip › a_DNAseq_Tautz.txt]

Sample Name	Protocol REF	Protocol REF	Assay Name	Raw Data File	Comment[Data Repository]	Comment[Data Record Accession]	Comment[Data Record URI]	Factor Value[sub species]	Factor Value[geographic area]
FRA1	DNA sequencing library preparation	Mapping genomic reads and Single Nucleotide Polymorphism (SNP) calling	14	ERS739386	European Nucleotide Archive	PRJEB9450	http://www.ebi.ac.uk/ena/data/view/PRJEB9450	Mus musculus domesticus	France
FRA2	DNA sequencing library preparation	Mapping genomic reads and Single Nucleotide Polymorphism (SNP) calling	15B	ERS739387	European Nucleotide Archive	PRJEB9450	http://www.ebi.ac.uk/ena/data/view/PRJEB9450	Mus musculus domesticus	France
FRA3	DNA sequencing library preparation	Mapping genomic reads and Single Nucleotide Polymorphism (SNP) calling	16B	ERS739388	European Nucleotide Archive	PRJEB9450	http://www.ebi.ac.uk/ena/data/view/PRJEB9450	Mus musculus domesticus	France
FRA4	DNA sequencing library preparation	Mapping genomic reads and Single Nucleotide Polymorphism (SNP) calling	18B	ERS739381	European Nucleotide Archive	PRJEB9450	http://www.ebi.ac.uk/ena/data/view/PRJEB9450	Mus musculus domesticus	France
FRA5	DNA sequencing library preparation	Mapping genomic reads and Single Nucleotide Polymorphism (SNP) calling	B2C	ERS739383	European Nucleotide Archive	PRJEB9450	http://www.ebi.ac.uk/ena/data/view/PRJEB9450	Mus musculus domesticus	France
FRA6	DNA sequencing library preparation	Mapping genomic reads and Single Nucleotide Polymorphism (SNP) calling	C1	ERS739384	European Nucleotide Archive	PRJEB9450	http://www.ebi.ac.uk/ena/data/view/PRJEB9450	Mus musculus domesticus	France
FRA7	DNA sequencing library preparation	Mapping genomic reads and Single Nucleotide Polymorphism (SNP) calling	E1	ERS739385	European Nucleotide Archive	PRJEB9450	http://www.ebi.ac.uk/ena/data/view/PRJEB9450	Mus musculus domesticus	France
FRA8	DNA sequencing library preparation	Mapping genomic reads and Single Nucleotide Polymorphism (SNP) calling	F1B	ERS739382	European Nucleotide Archive	PRJEB9450	http://www.ebi.ac.uk/ena/data/view/PRJEB9450	Mus musculus domesticus	France
GER1	DNA sequencing library preparation	Mapping genomic reads and Single Nucleotide Polymorphism (SNP) calling	TP1	ERS739373	European Nucleotide Archive	PRJEB9450	http://www.ebi.ac.uk/ena/data/view/PRJEB9450	Mus musculus domesticus	Germany
GER2	DNA sequencing library preparation	Mapping genomic reads and Single Nucleotide Polymorphism (SNP) calling	TP121B	ERS739379	European Nucleotide Archive	PRJEB9450	http://www.ebi.ac.uk/ena/data/view/PRJEB9450	Mus musculus domesticus	Germany
GER3	DNA sequencing library preparation	Mapping genomic reads and Single Nucleotide Polymorphism (SNP) calling	TP17-2	ERS739376	European Nucleotide Archive	PRJEB9450	http://www.ebi.ac.uk/ena/data/view/PRJEB9450	Mus musculus domesticus	Germany
GER4	DNA sequencing library preparation	Mapping genomic reads and Single Nucleotide Polymorphism (SNP) calling	TP3-92	ERS739374	European Nucleotide Archive	PRJEB9450	http://www.ebi.ac.uk/ena/data/view/PRJEB9450	Mus musculus domesticus	Germany
GER5	DNA sequencing library preparation	Mapping genomic reads and Single Nucleotide Polymorphism (SNP) calling	TP4a	ERS739375	European Nucleotide Archive	PRJEB9450	http://www.ebi.ac.uk/ena/data/view/PRJEB9450	Mus musculus domesticus	Germany
GER6	DNA sequencing library preparation	Mapping genomic reads and Single Nucleotide Polymorphism (SNP) calling	TP51D	ERS739377	European Nucleotide Archive	PRJEB9450	http://www.ebi.ac.uk/ena/data/view/PRJEB9450	Mus musculus domesticus	Germany
GER7	DNA sequencing library preparation	Mapping genomic reads and Single Nucleotide Polymorphism (SNP) calling	TP7-10F1A2	ERS739380	European Nucleotide Archive	PRJEB9450	http://www.ebi.ac.uk/ena/data/view/PRJEB9450	Mus musculus domesticus	Germany
GER8	DNA sequencing library preparation	Mapping genomic reads and Single Nucleotide Polymorphism (SNP) calling	TP81B	ERS739378	European Nucleotide Archive	PRJEB9450	http://www.ebi.ac.uk/ena/data/view/PRJEB9450	Mus musculus domesticus	Germany
HEL1	DNA sequencing library preparation	Mapping genomic reads and Single Nucleotide Polymorphism (SNP) calling	HG06	ERS739725	European Nucleotide Archive	PRJEB9450	http://www.ebi.ac.uk/ena/data/view/PRJEB9450	Mus musculus domesticus	Germany-Heligoland
HEL2	DNA sequencing library preparation	Mapping genomic reads and Single Nucleotide Polymorphism (SNP) calling	HG08	ERS739726	European Nucleotide Archive	PRJEB9450	http://www.ebi.ac.uk/ena/data/view/PRJEB9450	Mus musculus domesticus	Germany-Heligoland
HEL3	DNA sequencing library preparation	Mapping genomic reads and Single Nucleotide Polymorphism (SNP) calling	HG13	ERS739727	European Nucleotide Archive	PRJEB9450	http://www.ebi.ac.uk/ena/data/view/PRJEB9450	Mus musculus domesticus	Germany-Heligoland
IRA1	DNA sequencing library preparation	Mapping genomic reads and Single Nucleotide Polymorphism (SNP) calling	AH15	ERS739396	European Nucleotide Archive	PRJEB9450	http://www.ebi.ac.uk/ena/data/view/PRJEB9450	Mus musculus domesticus	Iran
IRA2	DNA sequencing library preparation	Mapping genomic reads and Single Nucleotide Polymorphism (SNP) calling	AH23	ERS739395	European Nucleotide Archive	PRJEB9450	http://www.ebi.ac.uk/ena/data/view/PRJEB9450	Mus musculus domesticus	Iran
IRA3	DNA sequencing library preparation	Mapping genomic reads and Single Nucleotide Polymorphism (SNP) calling	JR11	ERS739393	European Nucleotide Archive	PRJEB9450	http://www.ebi.ac.uk/ena/data/view/PRJEB9450	Mus musculus domesticus	Iran
IRA4	DNA sequencing library preparation	Mapping genomic reads and Single Nucleotide Polymorphism (SNP) calling	JR15	ERS739394	European Nucleotide Archive	PRJEB9450	http://www.ebi.ac.uk/ena/data/view/PRJEB9450	Mus musculus domesticus	Iran
IRA5	DNA sequencing library preparation	Mapping genomic reads and Single Nucleotide Polymorphism (SNP) calling	JR2-F1C	ERS739389	European Nucleotide Archive	PRJEB9450	http://www.ebi.ac.uk/ena/data/view/PRJEB9450	Mus musculus domesticus	Iran
IRA6	DNA sequencing library preparation	Mapping genomic reads and Single Nucleotide Polymorphism (SNP) calling	JR5-F1C	ERS739390	European Nucleotide Archive	PRJEB9450	http://www.ebi.ac.uk/ena/data/view/PRJEB9450	Mus musculus domesticus	Iran
IRA7	DNA sequencing library preparation	Mapping genomic reads and Single Nucleotide Polymorphism (SNP) calling	JR7-F1C	ERS739391	European Nucleotide Archive	PRJEB9450	http://www.ebi.ac.uk/ena/data/view/PRJEB9450	Mus musculus domesticus	Iran
IRA8	DNA sequencing library preparation	Mapping genomic reads and Single Nucleotide Polymorphism (SNP) calling	JR8-F1A	ERS739392	European Nucleotide Archive	PRJEB9450	http://www.ebi.ac.uk/ena/data/view/PRJEB9450	Mus musculus domesticus	Iran
CZE1	DNA sequencing library preparation	Mapping genomic reads and Single Nucleotide Polymorphism (SNP) calling	CR12	ERS957496	European Nucleotide Archive	PRJEB11742	http://www.ebi.ac.uk/ena/data/view/PRJEB11742	Mus musculus musculus	Czech Republic
CZE2	DNA sequencing library preparation	Mapping genomic reads and Single Nucleotide Polymorphism (SNP) calling	CR13	ERS957497	European Nucleotide Archive	PRJEB11742	http://www.ebi.ac.uk/ena/data/view/PRJEB11742	Mus musculus musculus	Czech Republic
CZE3	DNA sequencing library preparation	Mapping genomic reads and Single Nucleotide Polymorphism (SNP) calling	CR16	ERS957498	European Nucleotide Archive	PRJEB11742	http://www.ebi.ac.uk/ena/data/view/PRJEB11742	Mus musculus musculus	Czech Republic
CZE4	DNA sequencing library preparation	Mapping genomic reads and Single Nucleotide Polymorphism (SNP) calling	CR23	ERS957499	European Nucleotide Archive	PRJEB11742	http://www.ebi.ac.uk/ena/data/view/PRJEB11742	Mus musculus musculus	Czech Republic
CZE5	DNA sequencing library preparation	Mapping genomic reads and Single Nucleotide Polymorphism (SNP) calling	CR25	ERS957500	European Nucleotide Archive	PRJEB11742	http://www.ebi.ac.uk/ena/data/view/PRJEB11742	Mus musculus musculus	Czech Republic
CZE6	DNA sequencing library preparation	Mapping genomic reads and Single Nucleotide Polymorphism (SNP) calling	CR29	ERS957501	European Nucleotide Archive	PRJEB11742	http://www.ebi.ac.uk/ena/data/view/PRJEB11742	Mus musculus musculus	Czech Republic
CZE7	DNA sequencing library preparation	Mapping genomic reads and Single Nucleotide Polymorphism (SNP) calling	CR46	ERS957502	European Nucleotide Archive	PRJEB11742	http://www.ebi.ac.uk/ena/data/view/PRJEB11742	Mus musculus musculus	Czech Republic
CZE8	DNA sequencing library preparation	Mapping genomic reads and Single Nucleotide Polymorphism (SNP) calling	CR59	ERS957503	European Nucleotide Archive	PRJEB11742	http://www.ebi.ac.uk/ena/data/view/PRJEB11742	Mus musculus musculus	Czech Republic
KAZ1	DNA sequencing library preparation	Mapping genomic reads and Single Nucleotide Polymorphism (SNP) calling	AL1	ERS957504	European Nucleotide Archive	PRJEB11742	http://www.ebi.ac.uk/ena/data/view/PRJEB11742	Mus musculus musculus	Kazhakstan
KAZ2	DNA sequencing library preparation	Mapping genomic reads and Single Nucleotide Polymorphism (SNP) calling	AL16	ERS957505	European Nucleotide Archive	PRJEB11742	http://www.ebi.ac.uk/ena/data/view/PRJEB11742	Mus musculus musculus	Kazhakstan
KAZ3	DNA sequencing library preparation	Mapping genomic reads and Single Nucleotide Polymorphism (SNP) calling	AL19	ERS957506	European Nucleotide Archive	PRJEB11742	http://www.ebi.ac.uk/ena/data/view/PRJEB11742	Mus musculus musculus	Kazhakstan
KAZ4	DNA sequencing library preparation	Mapping genomic reads and Single Nucleotide Polymorphism (SNP) calling	AL33	ERS957507	European Nucleotide Archive	PRJEB11742	http://www.ebi.ac.uk/ena/data/view/PRJEB11742	Mus musculus musculus	Kazhakstan
KAZ5	DNA sequencing library preparation	Mapping genomic reads and Single Nucleotide Polymorphism (SNP) calling	AL38	ERS957508	European Nucleotide Archive	PRJEB11742	http://www.ebi.ac.uk/ena/data/view/PRJEB11742	Mus musculus musculus	Kazhakstan
KAZ6	DNA sequencing library preparation	Mapping genomic reads and Single Nucleotide Polymorphism (SNP) calling	AL40	ERS957509	European Nucleotide Archive	PRJEB11742	http://www.ebi.ac.uk/ena/data/view/PRJEB11742	Mus musculus musculus	Kazhakstan
KAZ7	DNA sequencing library preparation	Mapping genomic reads and Single Nucleotide Polymorphism (SNP) calling	AL41	ERS957510	European Nucleotide Archive	PRJEB11742	http://www.ebi.ac.uk/ena/data/view/PRJEB11742	Mus musculus musculus	Kazhakstan
KAZ8	DNA sequencing library preparation	Mapping genomic reads and Single Nucleotide Polymorphism (SNP) calling	AL42	ERS957511	European Nucleotide Archive	PRJEB11742	http://www.ebi.ac.uk/ena/data/view/PRJEB11742	Mus musculus musculus	Kazhakstan
AFG1	DNA sequencing library preparation	Mapping genomic reads and Single Nucleotide Polymorphism (SNP) calling	396	ERS1180808	European Nucleotide Archive	PRJEB14167	http://www.ebi.ac.uk/ena/data/view/PRJEB14167	Mus musculus musculus	Afghanistan
AFG2	DNA sequencing library preparation	Mapping genomic reads and Single Nucleotide Polymorphism (SNP) calling	413	ERS1180809	European Nucleotide Archive	PRJEB14167	http://www.ebi.ac.uk/ena/data/view/PRJEB14167	Mus musculus musculus	Afghanistan
AFG3	DNA sequencing library preparation	Mapping genomic reads and Single Nucleotide Polymorphism (SNP) calling	416	ERS1180810	European Nucleotide Archive	PRJEB14167	http://www.ebi.ac.uk/ena/data/view/PRJEB14167	Mus musculus musculus	Afghanistan
AFG4	DNA sequencing library preparation	Mapping genomic reads and Single Nucleotide Polymorphism (SNP) calling	424	ERS1180811	European Nucleotide Archive	PRJEB14167	http://www.ebi.ac.uk/ena/data/view/PRJEB14167	Mus musculus musculus	Afghanistan
AFG5	DNA sequencing library preparation	Mapping genomic reads and Single Nucleotide Polymorphism (SNP) calling	435	ERS1180812	European Nucleotide Archive	PRJEB14167	http://www.ebi.ac.uk/ena/data/view/PRJEB14167	Mus musculus musculus	Afghanistan
AFG6	DNA sequencing library preparation	Mapping genomic reads and Single Nucleotide Polymorphism (SNP) calling	444	ERS1180813	European Nucleotide Archive	PRJEB14167	http://www.ebi.ac.uk/ena/data/view/PRJEB14167	Mus musculus musculus	Afghanistan
CAST1	DNA sequencing library preparation	Mapping genomic reads and Single Nucleotide Polymorphism (SNP) calling	H12	ERS003051	European Nucleotide Archive	PRJEB2176	http://www.ebi.ac.uk/ena/data/view/PRJEB2176	Mus musculus castaneus	India
CAST2	DNA sequencing library preparation	Mapping genomic reads and Single Nucleotide Polymorphism (SNP) calling	H14	ERS003041	European Nucleotide Archive	PRJEB2176	http://www.ebi.ac.uk/ena/data/view/PRJEB2176	Mus musculus castaneus	India
CAST3	DNA sequencing library preparation	Mapping genomic reads and Single Nucleotide Polymorphism (SNP) calling	H15	ERS003045	European Nucleotide Archive	PRJEB2176	http://www.ebi.ac.uk/ena/data/view/PRJEB2176	Mus musculus castaneus	India
CAST4	DNA sequencing library preparation	Mapping genomic reads and Single Nucleotide Polymorphism (SNP) calling	H24	ERS003042	European Nucleotide Archive	PRJEB2176	http://www.ebi.ac.uk/ena/data/view/PRJEB2176	Mus musculus castaneus	India
CAST5	DNA sequencing library preparation	Mapping genomic reads and Single Nucleotide Polymorphism (SNP) calling	H26	ERS003046	European Nucleotide Archive	PRJEB2176	http://www.ebi.ac.uk/ena/data/view/PRJEB2176	Mus musculus castaneus	India
CAST6	DNA sequencing library preparation	Mapping genomic reads and Single Nucleotide Polymorphism (SNP) calling	H27	ERS003047	European Nucleotide Archive	PRJEB2176	http://www.ebi.ac.uk/ena/data/view/PRJEB2176	Mus musculus castaneus	India
CAST7	DNA sequencing library preparation	Mapping genomic reads and Single Nucleotide Polymorphism (SNP) calling	H28	ERS003048	European Nucleotide Archive	PRJEB2176	http://www.ebi.ac.uk/ena/data/view/PRJEB2176	Mus musculus castaneus	India
CAST8	DNA sequencing library preparation	Mapping genomic reads and Single Nucleotide Polymorphism (SNP) calling	H30	ERS003044	European Nucleotide Archive	PRJEB2176	http://www.ebi.ac.uk/ena/data/view/PRJEB2176	Mus musculus castaneus	India
CAST9	DNA sequencing library preparation	Mapping genomic reads and Single Nucleotide Polymorphism (SNP) calling	H34	ERS003049	European Nucleotide Archive	PRJEB2176	http://www.ebi.ac.uk/ena/data/view/PRJEB2176	Mus musculus castaneus	India
CAST10	DNA sequencing library preparation	Mapping genomic reads and Single Nucleotide Polymorphism (SNP) calling	H36	ERS003050	European Nucleotide Archive	PRJEB2176	http://www.ebi.ac.uk/ena/data/view/PRJEB2176	Mus musculus castaneus	India
SPRE1	DNA sequencing library preparation	Mapping genomic reads and Single Nucleotide Polymorphism (SNP) calling	SP36	ERS957512	European Nucleotide Archive	PRJEB11742	http://www.ebi.ac.uk/ena/data/view/PRJEB11742	Mus spretus	Spain
SPRE2	DNA sequencing library preparation	Mapping genomic reads and Single Nucleotide Polymorphism (SNP) calling	SP39	ERS957513	European Nucleotide Archive	PRJEB11742	http://www.ebi.ac.uk/ena/data/view/PRJEB11742	Mus spretus	Spain
SPRE3	DNA sequencing library preparation	Mapping genomic reads and Single Nucleotide Polymorphism (SNP) calling	SP41	ERS957514	European Nucleotide Archive	PRJEB11742	http://www.ebi.ac.uk/ena/data/view/PRJEB11742	Mus spretus	Spain
SPRE4	DNA sequencing library preparation	Mapping genomic reads and Single Nucleotide Polymorphism (SNP) calling	SP51	ERS957515	European Nucleotide Archive	PRJEB11742	http://www.ebi.ac.uk/ena/data/view/PRJEB11742	Mus spretus	Spain
SPRE5	DNA sequencing library preparation	Mapping genomic reads and Single Nucleotide Polymorphism (SNP) calling	SP62	ERS957516	European Nucleotide Archive	PRJEB11742	http://www.ebi.ac.uk/ena/data/view/PRJEB11742	Mus spretus	Spain
SPRE6	DNA sequencing library preparation	Mapping genomic reads and Single Nucleotide Polymorphism (SNP) calling	SP68	ERS957517	European Nucleotide Archive	PRJEB11742	http://www.ebi.ac.uk/ena/data/view/PRJEB11742	Mus spretus	Spain
SPRE7	DNA sequencing library preparation	Mapping genomic reads and Single Nucleotide Polymorphism (SNP) calling	SP69	ERS957518	European Nucleotide Archive	PRJEB11742	http://www.ebi.ac.uk/ena/data/view/PRJEB11742	Mus spretus	Spain
SPRE8	DNA sequencing library preparation	Mapping genomic reads and Single Nucleotide Polymorphism (SNP) calling	SP70	ERS957519	European Nucleotide Archive	PRJEB11742	http://www.ebi.ac.uk/ena/data/view/PRJEB11742	Mus spretus	Spain
