# Supplementary material for: Genomic resources for wild populations of the house mouse, Mus musculus and its close relative Mus spretus
Source: Sci Data. 2016 Sep 13;3:160075. doi: 10.1038/sdata.2016.75 (PMC5020872; doi:10.1038/sdata.2016.75)
Supplement: Supplementary file 1 [file sdata201675-isa1.zip › a_RNAseq_Tautz.txt]

Sample Name	Protocol REF	Protocol REF	Assay Name	Raw Data File	Comment[Data Repository]	Comment[Data Record Accession]	Comment[Data Record URI]	Factor Value[sub species]	Factor Value[geographic area]	Factor Value[tissue]
FRA1_Brain	RNA sequencing library preparation	Transcriptome sequencing of M m domesticus populations	Brain_14	ERS986056	European Nucleotide Archive	PRJEB11897	http://www.ebi.ac.uk/ena/data/view/PRJEB11897	Mus musculus domesticus	France	Brain
FRA2_Brain	RNA sequencing library preparation	Transcriptome sequencing of M m domesticus populations	Brain_15b	ERS986057	European Nucleotide Archive	PRJEB11897	http://www.ebi.ac.uk/ena/data/view/PRJEB11897	Mus musculus domesticus	France	Brain
FRA3_Brain	RNA sequencing library preparation	Transcriptome sequencing of M m domesticus populations	Brain_16b	ERS986058	European Nucleotide Archive	PRJEB11897	http://www.ebi.ac.uk/ena/data/view/PRJEB11897	Mus musculus domesticus	France	Brain
FRA4_Brain	RNA sequencing library preparation	Transcriptome sequencing of M m domesticus populations	Brain_18b	ERS986060	European Nucleotide Archive	PRJEB11897	http://www.ebi.ac.uk/ena/data/view/PRJEB11897	Mus musculus domesticus	France	Brain
FRA5_Brain	RNA sequencing library preparation	Transcriptome sequencing of M m domesticus populations	Brain_B2C	ERS986061	European Nucleotide Archive	PRJEB11897	http://www.ebi.ac.uk/ena/data/view/PRJEB11897	Mus musculus domesticus	France	Brain
FRA6_Brain	RNA sequencing library preparation	Transcriptome sequencing of M m domesticus populations	Brain_C12	ERS986062	European Nucleotide Archive	PRJEB11897	http://www.ebi.ac.uk/ena/data/view/PRJEB11897	Mus musculus domesticus	France	Brain
FRA7_Brain	RNA sequencing library preparation	Transcriptome sequencing of M m domesticus populations	Brain_E1b	ERS986063	European Nucleotide Archive	PRJEB11897	http://www.ebi.ac.uk/ena/data/view/PRJEB11897	Mus musculus domesticus	France	Brain
FRA8_Brain	RNA sequencing library preparation	Transcriptome sequencing of M m domesticus populations	Brain_F1B	ERS986064	European Nucleotide Archive	PRJEB11897	http://www.ebi.ac.uk/ena/data/view/PRJEB11897	Mus musculus domesticus	France	Brain
GER1_Brain	RNA sequencing library preparation	Transcriptome sequencing of M m domesticus populations	Brain_tp1	ERS985899	European Nucleotide Archive	PRJEB11897	http://www.ebi.ac.uk/ena/data/view/PRJEB11897	Mus musculus domesticus	Germany	Brain
GER2_Brain	RNA sequencing library preparation	Transcriptome sequencing of M m domesticus populations	Brain_tp121	ERS985900	European Nucleotide Archive	PRJEB11897	http://www.ebi.ac.uk/ena/data/view/PRJEB11897	Mus musculus domesticus	Germany	Brain
GER3_Brain	RNA sequencing library preparation	Transcriptome sequencing of M m domesticus populations	Brain_tp172	ERS985901	European Nucleotide Archive	PRJEB11897	http://www.ebi.ac.uk/ena/data/view/PRJEB11897	Mus musculus domesticus	Germany	Brain
GER4_Brain	RNA sequencing library preparation	Transcriptome sequencing of M m domesticus populations	Brain_tp3a2	ERS985902	European Nucleotide Archive	PRJEB11897	http://www.ebi.ac.uk/ena/data/view/PRJEB11897	Mus musculus domesticus	Germany	Brain
GER5_Brain	RNA sequencing library preparation	Transcriptome sequencing of M m domesticus populations	Brain_tp4a	ERS985903	European Nucleotide Archive	PRJEB11897	http://www.ebi.ac.uk/ena/data/view/PRJEB11897	Mus musculus domesticus	Germany	Brain
GER6_Brain	RNA sequencing library preparation	Transcriptome sequencing of M m domesticus populations	Brain_tp51	ERS985904	European Nucleotide Archive	PRJEB11897	http://www.ebi.ac.uk/ena/data/view/PRJEB11897	Mus musculus domesticus	Germany	Brain
GER7_Brain	RNA sequencing library preparation	Transcriptome sequencing of M m domesticus populations	Brain_tp710	ERS985905	European Nucleotide Archive	PRJEB11897	http://www.ebi.ac.uk/ena/data/view/PRJEB11897	Mus musculus domesticus	Germany	Brain
GER8_Brain	RNA sequencing library preparation	Transcriptome sequencing of M m domesticus populations	Brain_tp81	ERS985906	European Nucleotide Archive	PRJEB11897	http://www.ebi.ac.uk/ena/data/view/PRJEB11897	Mus musculus domesticus	Germany	Brain
IRA1b_Brain	RNA sequencing library preparation	Transcriptome sequencing of M m domesticus populations	Brain_131	ERS985949	European Nucleotide Archive	PRJEB11897	http://www.ebi.ac.uk/ena/data/view/PRJEB11897	Mus musculus domesticus	Iran	Brain
IRA2b_Brain	RNA sequencing library preparation	Transcriptome sequencing of M m domesticus populations	Brain_132	ERS985950	European Nucleotide Archive	PRJEB11897	http://www.ebi.ac.uk/ena/data/view/PRJEB11897	Mus musculus domesticus	Iran	Brain
IRA3b_Brain	RNA sequencing library preparation	Transcriptome sequencing of M m domesticus populations	Brain_IR121	ERS985951	European Nucleotide Archive	PRJEB11897	http://www.ebi.ac.uk/ena/data/view/PRJEB11897	Mus musculus domesticus	Iran	Brain
IRA4b_Brain	RNA sequencing library preparation	Transcriptome sequencing of M m domesticus populations	Brain_IR122	ERS985952	European Nucleotide Archive	PRJEB11897	http://www.ebi.ac.uk/ena/data/view/PRJEB11897	Mus musculus domesticus	Iran	Brain
IRA5_Brain	RNA sequencing library preparation	Transcriptome sequencing of M m domesticus populations	Brain_02FC_1	ERS985945	European Nucleotide Archive	PRJEB11897	http://www.ebi.ac.uk/ena/data/view/PRJEB11897	Mus musculus domesticus	Iran	Brain
IRA6_Brain	RNA sequencing library preparation	Transcriptome sequencing of M m domesticus populations	Brain_05F1C1	ERS985946	European Nucleotide Archive	PRJEB11897	http://www.ebi.ac.uk/ena/data/view/PRJEB11897	Mus musculus domesticus	Iran	Brain
IRA7_Brain	RNA sequencing library preparation	Transcriptome sequencing of M m domesticus populations	Brain_07F1C1	ERS985947	European Nucleotide Archive	PRJEB11897	http://www.ebi.ac.uk/ena/data/view/PRJEB11897	Mus musculus domesticus	Iran	Brain
IRA8_Brain	RNA sequencing library preparation	Transcriptome sequencing of M m domesticus populations	Brain_08F1_A	ERS985948	European Nucleotide Archive	PRJEB11897	http://www.ebi.ac.uk/ena/data/view/PRJEB11897	Mus musculus domesticus	Iran	Brain
FRA2_Gut	RNA sequencing library preparation	Transcriptome sequencing of M m domesticus populations	Gut_15b	ERS986065	European Nucleotide Archive	PRJEB11897	http://www.ebi.ac.uk/ena/data/view/PRJEB11897	Mus musculus domesticus	France	Gut
FRA3_Gut	RNA sequencing library preparation	Transcriptome sequencing of M m domesticus populations	Gut_16b	ERS986066	European Nucleotide Archive	PRJEB11897	http://www.ebi.ac.uk/ena/data/view/PRJEB11897	Mus musculus domesticus	France	Gut
FRA4_Gut	RNA sequencing library preparation	Transcriptome sequencing of M m domesticus populations	Gut_18b	ERS986067	European Nucleotide Archive	PRJEB11897	http://www.ebi.ac.uk/ena/data/view/PRJEB11897	Mus musculus domesticus	France	Gut
FRA5_Gut	RNA sequencing library preparation	Transcriptome sequencing of M m domesticus populations	Gut_B2C	ERS986068	European Nucleotide Archive	PRJEB11897	http://www.ebi.ac.uk/ena/data/view/PRJEB11897	Mus musculus domesticus	France	Gut
FRA6_Gut	RNA sequencing library preparation	Transcriptome sequencing of M m domesticus populations	Gut_C12	ERS986069	European Nucleotide Archive	PRJEB11897	http://www.ebi.ac.uk/ena/data/view/PRJEB11897	Mus musculus domesticus	France	Gut
FRA7_Gut	RNA sequencing library preparation	Transcriptome sequencing of M m domesticus populations	Gut_E1b	ERS986070	European Nucleotide Archive	PRJEB11897	http://www.ebi.ac.uk/ena/data/view/PRJEB11897	Mus musculus domesticus	France	Gut
GER1_Gut	RNA sequencing library preparation	Transcriptome sequencing of M m domesticus populations	Gut_tp1	ERS985907	European Nucleotide Archive	PRJEB11897	http://www.ebi.ac.uk/ena/data/view/PRJEB11897	Mus musculus domesticus	Germany	Gut
GER2_Gut	RNA sequencing library preparation	Transcriptome sequencing of M m domesticus populations	Gut_tp121	ERS985908	European Nucleotide Archive	PRJEB11897	http://www.ebi.ac.uk/ena/data/view/PRJEB11897	Mus musculus domesticus	Germany	Gut
GER5_Gut	RNA sequencing library preparation	Transcriptome sequencing of M m domesticus populations	Gut_tp4a	ERS985910	European Nucleotide Archive	PRJEB11897	http://www.ebi.ac.uk/ena/data/view/PRJEB11897	Mus musculus domesticus	Germany	Gut
GER8_Gut	RNA sequencing library preparation	Transcriptome sequencing of M m domesticus populations	Gut_tp81	ERS985911	European Nucleotide Archive	PRJEB11897	http://www.ebi.ac.uk/ena/data/view/PRJEB11897	Mus musculus domesticus	Germany	Gut
IRA1b_Gut	RNA sequencing library preparation	Transcriptome sequencing of M m domesticus populations	Gut_131	ERS985958	European Nucleotide Archive	PRJEB11897	http://www.ebi.ac.uk/ena/data/view/PRJEB11897	Mus musculus domesticus	Iran	Gut
IRA2b_Gut	RNA sequencing library preparation	Transcriptome sequencing of M m domesticus populations	Gut_132	ERS985959	European Nucleotide Archive	PRJEB11897	http://www.ebi.ac.uk/ena/data/view/PRJEB11897	Mus musculus domesticus	Iran	Gut
IRA3b_Gut	RNA sequencing library preparation	Transcriptome sequencing of M m domesticus populations	Gut_IR121	ERS985960	European Nucleotide Archive	PRJEB11897	http://www.ebi.ac.uk/ena/data/view/PRJEB11897	Mus musculus domesticus	Iran	Gut
IRA4b_Gut	RNA sequencing library preparation	Transcriptome sequencing of M m domesticus populations	Gut_IR122	ERS985961	European Nucleotide Archive	PRJEB11897	http://www.ebi.ac.uk/ena/data/view/PRJEB11897	Mus musculus domesticus	Iran	Gut
IRA5_Gut	RNA sequencing library preparation	Transcriptome sequencing of M m domesticus populations	Gut_02FC_1	ERS985953	European Nucleotide Archive	PRJEB11897	http://www.ebi.ac.uk/ena/data/view/PRJEB11897	Mus musculus domesticus	Iran	Gut
IRA6_Gut	RNA sequencing library preparation	Transcriptome sequencing of M m domesticus populations	Gut_05F1C1	ERS985955	European Nucleotide Archive	PRJEB11897	http://www.ebi.ac.uk/ena/data/view/PRJEB11897	Mus musculus domesticus	Iran	Gut
IRA7_Gut	RNA sequencing library preparation	Transcriptome sequencing of M m domesticus populations	Gut_07F1C1	ERS985956	European Nucleotide Archive	PRJEB11897	http://www.ebi.ac.uk/ena/data/view/PRJEB11897	Mus musculus domesticus	Iran	Gut
IRA8_Gut	RNA sequencing library preparation	Transcriptome sequencing of M m domesticus populations	Gut_08F1_A	ERS985957	European Nucleotide Archive	PRJEB11897	http://www.ebi.ac.uk/ena/data/view/PRJEB11897	Mus musculus domesticus	Iran	Gut
FRA1_Heart	RNA sequencing library preparation	Transcriptome sequencing of M m domesticus populations	Heart_14	ERS986071	European Nucleotide Archive	PRJEB11897	http://www.ebi.ac.uk/ena/data/view/PRJEB11897	Mus musculus domesticus	France	Heart
FRA2_Heart	RNA sequencing library preparation	Transcriptome sequencing of M m domesticus populations	Heart_15b	ERS986072	European Nucleotide Archive	PRJEB11897	http://www.ebi.ac.uk/ena/data/view/PRJEB11897	Mus musculus domesticus	France	Heart
FRA3_Heart	RNA sequencing library preparation	Transcriptome sequencing of M m domesticus populations	Heart_16b	ERS986073	European Nucleotide Archive	PRJEB11897	http://www.ebi.ac.uk/ena/data/view/PRJEB11897	Mus musculus domesticus	France	Heart
FRA4_Heart	RNA sequencing library preparation	Transcriptome sequencing of M m domesticus populations	Heart_18b	ERS986075	European Nucleotide Archive	PRJEB11897	http://www.ebi.ac.uk/ena/data/view/PRJEB11897	Mus musculus domesticus	France	Heart
FRA5_Heart	RNA sequencing library preparation	Transcriptome sequencing of M m domesticus populations	Heart_B2C	ERS986076	European Nucleotide Archive	PRJEB11897	http://www.ebi.ac.uk/ena/data/view/PRJEB11897	Mus musculus domesticus	France	Heart
FRA6_Heart	RNA sequencing library preparation	Transcriptome sequencing of M m domesticus populations	Heart_C12	ERS986077	European Nucleotide Archive	PRJEB11897	http://www.ebi.ac.uk/ena/data/view/PRJEB11897	Mus musculus domesticus	France	Heart
FRA7_Heart	RNA sequencing library preparation	Transcriptome sequencing of M m domesticus populations	Heart_E1b	ERS986078	European Nucleotide Archive	PRJEB11897	http://www.ebi.ac.uk/ena/data/view/PRJEB11897	Mus musculus domesticus	France	Heart
FRA8_Heart	RNA sequencing library preparation	Transcriptome sequencing of M m domesticus populations	Heart_F1B	ERS986079	European Nucleotide Archive	PRJEB11897	http://www.ebi.ac.uk/ena/data/view/PRJEB11897	Mus musculus domesticus	France	Heart
GER1_Heart	RNA sequencing library preparation	Transcriptome sequencing of M m domesticus populations	Heart_tp1	ERS985912	European Nucleotide Archive	PRJEB11897	http://www.ebi.ac.uk/ena/data/view/PRJEB11897	Mus musculus domesticus	Germany	Heart
GER2_Heart	RNA sequencing library preparation	Transcriptome sequencing of M m domesticus populations	Heart_tp121	ERS985913	European Nucleotide Archive	PRJEB11897	http://www.ebi.ac.uk/ena/data/view/PRJEB11897	Mus musculus domesticus	Germany	Heart
GER3_Heart	RNA sequencing library preparation	Transcriptome sequencing of M m domesticus populations	Heart_tp172	ERS985914	European Nucleotide Archive	PRJEB11897	http://www.ebi.ac.uk/ena/data/view/PRJEB11897	Mus musculus domesticus	Germany	Heart
GER4_Heart	RNA sequencing library preparation	Transcriptome sequencing of M m domesticus populations	Heart_tp3a2	ERS985915	European Nucleotide Archive	PRJEB11897	http://www.ebi.ac.uk/ena/data/view/PRJEB11897	Mus musculus domesticus	Germany	Heart
GER5_Heart	RNA sequencing library preparation	Transcriptome sequencing of M m domesticus populations	Heart_tp4a	ERS985916	European Nucleotide Archive	PRJEB11897	http://www.ebi.ac.uk/ena/data/view/PRJEB11897	Mus musculus domesticus	Germany	Heart
GER6_Heart	RNA sequencing library preparation	Transcriptome sequencing of M m domesticus populations	Heart_tp51	ERS985917	European Nucleotide Archive	PRJEB11897	http://www.ebi.ac.uk/ena/data/view/PRJEB11897	Mus musculus domesticus	Germany	Heart
GER7_Heart	RNA sequencing library preparation	Transcriptome sequencing of M m domesticus populations	Heart_tp710	ERS985918	European Nucleotide Archive	PRJEB11897	http://www.ebi.ac.uk/ena/data/view/PRJEB11897	Mus musculus domesticus	Germany	Heart
GER8_Heart	RNA sequencing library preparation	Transcriptome sequencing of M m domesticus populations	Heart_tp81	ERS985919	European Nucleotide Archive	PRJEB11897	http://www.ebi.ac.uk/ena/data/view/PRJEB11897	Mus musculus domesticus	Germany	Heart
IRA1b_Heart	RNA sequencing library preparation	Transcriptome sequencing of M m domesticus populations	Heart_131	ERS985966	European Nucleotide Archive	PRJEB11897	http://www.ebi.ac.uk/ena/data/view/PRJEB11897	Mus musculus domesticus	Iran	Heart
IRA2b_Heart	RNA sequencing library preparation	Transcriptome sequencing of M m domesticus populations	Heart_132	ERS985967	European Nucleotide Archive	PRJEB11897	http://www.ebi.ac.uk/ena/data/view/PRJEB11897	Mus musculus domesticus	Iran	Heart
IRA3b_Heart	RNA sequencing library preparation	Transcriptome sequencing of M m domesticus populations	Heart_IR121	ERS985968	European Nucleotide Archive	PRJEB11897	http://www.ebi.ac.uk/ena/data/view/PRJEB11897	Mus musculus domesticus	Iran	Heart
IRA4b_Heart	RNA sequencing library preparation	Transcriptome sequencing of M m domesticus populations	Heart_IR122	ERS985970	European Nucleotide Archive	PRJEB11897	http://www.ebi.ac.uk/ena/data/view/PRJEB11897	Mus musculus domesticus	Iran	Heart
IRA5_Heart	RNA sequencing library preparation	Transcriptome sequencing of M m domesticus populations	Heart_02FC_1	ERS985962	European Nucleotide Archive	PRJEB11897	http://www.ebi.ac.uk/ena/data/view/PRJEB11897	Mus musculus domesticus	Iran	Heart
IRA6_Heart	RNA sequencing library preparation	Transcriptome sequencing of M m domesticus populations	Heart_05F1C1	ERS985963	European Nucleotide Archive	PRJEB11897	http://www.ebi.ac.uk/ena/data/view/PRJEB11897	Mus musculus domesticus	Iran	Heart
IRA7_Heart	RNA sequencing library preparation	Transcriptome sequencing of M m domesticus populations	Heart_07F1C1	ERS985964	European Nucleotide Archive	PRJEB11897	http://www.ebi.ac.uk/ena/data/view/PRJEB11897	Mus musculus domesticus	Iran	Heart
IRA8_Heart	RNA sequencing library preparation	Transcriptome sequencing of M m domesticus populations	Heart_08F1_A	ERS985965	European Nucleotide Archive	PRJEB11897	http://www.ebi.ac.uk/ena/data/view/PRJEB11897	Mus musculus domesticus	Iran	Heart
FRA1_Kidney	RNA sequencing library preparation	Transcriptome sequencing of M m domesticus populations	Kidney_14	ERS986080	European Nucleotide Archive	PRJEB11897	http://www.ebi.ac.uk/ena/data/view/PRJEB11897	Mus musculus domesticus	France	Kidney
FRA2_Kidney	RNA sequencing library preparation	Transcriptome sequencing of M m domesticus populations	Kidney_15b	ERS986081	European Nucleotide Archive	PRJEB11897	http://www.ebi.ac.uk/ena/data/view/PRJEB11897	Mus musculus domesticus	France	Kidney
FRA3_Kidney	RNA sequencing library preparation	Transcriptome sequencing of M m domesticus populations	Kidney_16b	ERS986082	European Nucleotide Archive	PRJEB11897	http://www.ebi.ac.uk/ena/data/view/PRJEB11897	Mus musculus domesticus	France	Kidney
FRA4_Kidney	RNA sequencing library preparation	Transcriptome sequencing of M m domesticus populations	Kidney_18b	ERS986083	European Nucleotide Archive	PRJEB11897	http://www.ebi.ac.uk/ena/data/view/PRJEB11897	Mus musculus domesticus	France	Kidney
FRA5_Kidney	RNA sequencing library preparation	Transcriptome sequencing of M m domesticus populations	Kidney_B2C	ERS986084	European Nucleotide Archive	PRJEB11897	http://www.ebi.ac.uk/ena/data/view/PRJEB11897	Mus musculus domesticus	France	Kidney
FRA6_Kidney	RNA sequencing library preparation	Transcriptome sequencing of M m domesticus populations	Kidney_C12	ERS986085	European Nucleotide Archive	PRJEB11897	http://www.ebi.ac.uk/ena/data/view/PRJEB11897	Mus musculus domesticus	France	Kidney
FRA7_Kidney	RNA sequencing library preparation	Transcriptome sequencing of M m domesticus populations	Kidney_E1b	ERS986086	European Nucleotide Archive	PRJEB11897	http://www.ebi.ac.uk/ena/data/view/PRJEB11897	Mus musculus domesticus	France	Kidney
FRA8_Kidney	RNA sequencing library preparation	Transcriptome sequencing of M m domesticus populations	Kidney_F1B	ERS986087	European Nucleotide Archive	PRJEB11897	http://www.ebi.ac.uk/ena/data/view/PRJEB11897	Mus musculus domesticus	France	Kidney
GER1_Kidney	RNA sequencing library preparation	Transcriptome sequencing of M m domesticus populations	Kidney_tp1	ERS985920	European Nucleotide Archive	PRJEB11897	http://www.ebi.ac.uk/ena/data/view/PRJEB11897	Mus musculus domesticus	Germany	Kidney
GER2_Kidney	RNA sequencing library preparation	Transcriptome sequencing of M m domesticus populations	Kidney_tp121	ERS985921	European Nucleotide Archive	PRJEB11897	http://www.ebi.ac.uk/ena/data/view/PRJEB11897	Mus musculus domesticus	Germany	Kidney
GER3_Kidney	RNA sequencing library preparation	Transcriptome sequencing of M m domesticus populations	Kidney_tp172	ERS985922	European Nucleotide Archive	PRJEB11897	http://www.ebi.ac.uk/ena/data/view/PRJEB11897	Mus musculus domesticus	Germany	Kidney
GER4_Kidney	RNA sequencing library preparation	Transcriptome sequencing of M m domesticus populations	Kidney_tp3a2	ERS985923	European Nucleotide Archive	PRJEB11897	http://www.ebi.ac.uk/ena/data/view/PRJEB11897	Mus musculus domesticus	Germany	Kidney
GER5_Kidney	RNA sequencing library preparation	Transcriptome sequencing of M m domesticus populations	Kidney_tp4a	ERS985985	European Nucleotide Archive	PRJEB11897	http://www.ebi.ac.uk/ena/data/view/PRJEB11897	Mus musculus domesticus	Germany	Kidney
GER6_Kidney	RNA sequencing library preparation	Transcriptome sequencing of M m domesticus populations	Kidney_tp51	ERS985986	European Nucleotide Archive	PRJEB11897	http://www.ebi.ac.uk/ena/data/view/PRJEB11897	Mus musculus domesticus	Germany	Kidney
GER7_Kidney	RNA sequencing library preparation	Transcriptome sequencing of M m domesticus populations	Kidney_tp710	ERS985987	European Nucleotide Archive	PRJEB11897	http://www.ebi.ac.uk/ena/data/view/PRJEB11897	Mus musculus domesticus	Germany	Kidney
GER8_Kidney	RNA sequencing library preparation	Transcriptome sequencing of M m domesticus populations	Kidney_tp81	ERS985988	European Nucleotide Archive	PRJEB11897	http://www.ebi.ac.uk/ena/data/view/PRJEB11897	Mus musculus domesticus	Germany	Kidney
IRA1b_Kidney	RNA sequencing library preparation	Transcriptome sequencing of M m domesticus populations	Kidney_131	ERS985975	European Nucleotide Archive	PRJEB11897	http://www.ebi.ac.uk/ena/data/view/PRJEB11897	Mus musculus domesticus	Iran	Kidney
IRA2b_Kidney	RNA sequencing library preparation	Transcriptome sequencing of M m domesticus populations	Kidney_132	ERS985976	European Nucleotide Archive	PRJEB11897	http://www.ebi.ac.uk/ena/data/view/PRJEB11897	Mus musculus domesticus	Iran	Kidney
IRA3b_Kidney	RNA sequencing library preparation	Transcriptome sequencing of M m domesticus populations	Kidney_IR121	ERS985977	European Nucleotide Archive	PRJEB11897	http://www.ebi.ac.uk/ena/data/view/PRJEB11897	Mus musculus domesticus	Iran	Kidney
IRA4b_Kidney	RNA sequencing library preparation	Transcriptome sequencing of M m domesticus populations	Kidney_IR122	ERS985978	European Nucleotide Archive	PRJEB11897	http://www.ebi.ac.uk/ena/data/view/PRJEB11897	Mus musculus domesticus	Iran	Kidney
IRA5_Kidney	RNA sequencing library preparation	Transcriptome sequencing of M m domesticus populations	Kidney_02FC_1	ERS985971	European Nucleotide Archive	PRJEB11897	http://www.ebi.ac.uk/ena/data/view/PRJEB11897	Mus musculus domesticus	Iran	Kidney
IRA6_Kidney	RNA sequencing library preparation	Transcriptome sequencing of M m domesticus populations	Kidney_05F1C1	ERS985972	European Nucleotide Archive	PRJEB11897	http://www.ebi.ac.uk/ena/data/view/PRJEB11897	Mus musculus domesticus	Iran	Kidney
IRA7_Kidney	RNA sequencing library preparation	Transcriptome sequencing of M m domesticus populations	Kidney_07F1C1	ERS985973	European Nucleotide Archive	PRJEB11897	http://www.ebi.ac.uk/ena/data/view/PRJEB11897	Mus musculus domesticus	Iran	Kidney
IRA8_Kidney	RNA sequencing library preparation	Transcriptome sequencing of M m domesticus populations	Kidney_08F1_A	ERS985974	European Nucleotide Archive	PRJEB11897	http://www.ebi.ac.uk/ena/data/view/PRJEB11897	Mus musculus domesticus	Iran	Kidney
FRA1_Liver	RNA sequencing library preparation	Transcriptome sequencing of M m domesticus populations	Liver_14	ERS986088	European Nucleotide Archive	PRJEB11897	http://www.ebi.ac.uk/ena/data/view/PRJEB11897	Mus musculus domesticus	France	Liver
FRA2_Liver	RNA sequencing library preparation	Transcriptome sequencing of M m domesticus populations	Liver_15b	ERS986090	European Nucleotide Archive	PRJEB11897	http://www.ebi.ac.uk/ena/data/view/PRJEB11897	Mus musculus domesticus	France	Liver
FRA3_Liver	RNA sequencing library preparation	Transcriptome sequencing of M m domesticus populations	Liver_16b	ERS986091	European Nucleotide Archive	PRJEB11897	http://www.ebi.ac.uk/ena/data/view/PRJEB11897	Mus musculus domesticus	France	Liver
FRA4_Liver	RNA sequencing library preparation	Transcriptome sequencing of M m domesticus populations	Liver_18b	ERS986092	European Nucleotide Archive	PRJEB11897	http://www.ebi.ac.uk/ena/data/view/PRJEB11897	Mus musculus domesticus	France	Liver
FRA5_Liver	RNA sequencing library preparation	Transcriptome sequencing of M m domesticus populations	Liver_B2C	ERS986093	European Nucleotide Archive	PRJEB11897	http://www.ebi.ac.uk/ena/data/view/PRJEB11897	Mus musculus domesticus	France	Liver
FRA6_Liver	RNA sequencing library preparation	Transcriptome sequencing of M m domesticus populations	Liver_C12	ERS986094	European Nucleotide Archive	PRJEB11897	http://www.ebi.ac.uk/ena/data/view/PRJEB11897	Mus musculus domesticus	France	Liver
FRA7_Liver	RNA sequencing library preparation	Transcriptome sequencing of M m domesticus populations	Liver_E1b	ERS986095	European Nucleotide Archive	PRJEB11897	http://www.ebi.ac.uk/ena/data/view/PRJEB11897	Mus musculus domesticus	France	Liver
FRA8_Liver	RNA sequencing library preparation	Transcriptome sequencing of M m domesticus populations	Liver_F1B	ERS986096	European Nucleotide Archive	PRJEB11897	http://www.ebi.ac.uk/ena/data/view/PRJEB11897	Mus musculus domesticus	France	Liver
GER1_Liver	RNA sequencing library preparation	Transcriptome sequencing of M m domesticus populations	Liver_tp1	ERS985989	European Nucleotide Archive	PRJEB11897	http://www.ebi.ac.uk/ena/data/view/PRJEB11897	Mus musculus domesticus	Germany	Liver
GER2_Liver	RNA sequencing library preparation	Transcriptome sequencing of M m domesticus populations	Liver_tp121	ERS986120	European Nucleotide Archive	PRJEB11897	http://www.ebi.ac.uk/ena/data/view/PRJEB11897	Mus musculus domesticus	Germany	Liver
GER3_Liver	RNA sequencing library preparation	Transcriptome sequencing of M m domesticus populations	Liver_tp172	ERS986121	European Nucleotide Archive	PRJEB11897	http://www.ebi.ac.uk/ena/data/view/PRJEB11897	Mus musculus domesticus	Germany	Liver
GER4_Liver	RNA sequencing library preparation	Transcriptome sequencing of M m domesticus populations	Liver_tp3a2	ERS985992	European Nucleotide Archive	PRJEB11897	http://www.ebi.ac.uk/ena/data/view/PRJEB11897	Mus musculus domesticus	Germany	Liver
GER5_Liver	RNA sequencing library preparation	Transcriptome sequencing of M m domesticus populations	Liver_tp4a	ERS985993	European Nucleotide Archive	PRJEB11897	http://www.ebi.ac.uk/ena/data/view/PRJEB11897	Mus musculus domesticus	Germany	Liver
GER6_Liver	RNA sequencing library preparation	Transcriptome sequencing of M m domesticus populations	Liver_tp51	ERS985994	European Nucleotide Archive	PRJEB11897	http://www.ebi.ac.uk/ena/data/view/PRJEB11897	Mus musculus domesticus	Germany	Liver
GER7_Liver	RNA sequencing library preparation	Transcriptome sequencing of M m domesticus populations	Liver_tp710	ERS985995	European Nucleotide Archive	PRJEB11897	http://www.ebi.ac.uk/ena/data/view/PRJEB11897	Mus musculus domesticus	Germany	Liver
GER8_Liver	RNA sequencing library preparation	Transcriptome sequencing of M m domesticus populations	Liver_tp81	ERS985996	European Nucleotide Archive	PRJEB11897	http://www.ebi.ac.uk/ena/data/view/PRJEB11897	Mus musculus domesticus	Germany	Liver
IRA1b_Liver	RNA sequencing library preparation	Transcriptome sequencing of M m domesticus populations	Liver_131	ERS985983	European Nucleotide Archive	PRJEB11897	http://www.ebi.ac.uk/ena/data/view/PRJEB11897	Mus musculus domesticus	Iran	Liver
IRA2b_Liver	RNA sequencing library preparation	Transcriptome sequencing of M m domesticus populations	Liver_132	ERS986015	European Nucleotide Archive	PRJEB11897	http://www.ebi.ac.uk/ena/data/view/PRJEB11897	Mus musculus domesticus	Iran	Liver
IRA3b_Liver	RNA sequencing library preparation	Transcriptome sequencing of M m domesticus populations	Liver_IR121	ERS986016	European Nucleotide Archive	PRJEB11897	http://www.ebi.ac.uk/ena/data/view/PRJEB11897	Mus musculus domesticus	Iran	Liver
IRA4b_Liver	RNA sequencing library preparation	Transcriptome sequencing of M m domesticus populations	Liver_IR122	ERS986017	European Nucleotide Archive	PRJEB11897	http://www.ebi.ac.uk/ena/data/view/PRJEB11897	Mus musculus domesticus	Iran	Liver
IRA5_Liver	RNA sequencing library preparation	Transcriptome sequencing of M m domesticus populations	Liver_02FC_1	ERS985979	European Nucleotide Archive	PRJEB11897	http://www.ebi.ac.uk/ena/data/view/PRJEB11897	Mus musculus domesticus	Iran	Liver
IRA6_Liver	RNA sequencing library preparation	Transcriptome sequencing of M m domesticus populations	Liver_05F1C1	ERS985980	European Nucleotide Archive	PRJEB11897	http://www.ebi.ac.uk/ena/data/view/PRJEB11897	Mus musculus domesticus	Iran	Liver
IRA7_Liver	RNA sequencing library preparation	Transcriptome sequencing of M m domesticus populations	Liver_07F1C1	ERS985981	European Nucleotide Archive	PRJEB11897	http://www.ebi.ac.uk/ena/data/view/PRJEB11897	Mus musculus domesticus	Iran	Liver
IRA8_Liver	RNA sequencing library preparation	Transcriptome sequencing of M m domesticus populations	Liver_08F1_A	ERS985982	European Nucleotide Archive	PRJEB11897	http://www.ebi.ac.uk/ena/data/view/PRJEB11897	Mus musculus domesticus	Iran	Liver
FRA1_Lung	RNA sequencing library preparation	Transcriptome sequencing of M m domesticus populations	Lung_14	ERS986097	European Nucleotide Archive	PRJEB11897	http://www.ebi.ac.uk/ena/data/view/PRJEB11897	Mus musculus domesticus	France	Lung
FRA4_Lung	RNA sequencing library preparation	Transcriptome sequencing of M m domesticus populations	Lung_18b	ERS986098	European Nucleotide Archive	PRJEB11897	http://www.ebi.ac.uk/ena/data/view/PRJEB11897	Mus musculus domesticus	France	Lung
FRA6_Lung	RNA sequencing library preparation	Transcriptome sequencing of M m domesticus populations	Lung_C12	ERS986099	European Nucleotide Archive	PRJEB11897	http://www.ebi.ac.uk/ena/data/view/PRJEB11897	Mus musculus domesticus	France	Lung
FRA7_Lung	RNA sequencing library preparation	Transcriptome sequencing of M m domesticus populations	Lung_E1b	ERS986100	European Nucleotide Archive	PRJEB11897	http://www.ebi.ac.uk/ena/data/view/PRJEB11897	Mus musculus domesticus	France	Lung
GER1_Lung	RNA sequencing library preparation	Transcriptome sequencing of M m domesticus populations	Lung_tp1	ERS985997	European Nucleotide Archive	PRJEB11897	http://www.ebi.ac.uk/ena/data/view/PRJEB11897	Mus musculus domesticus	Germany	Lung
GER2_Lung	RNA sequencing library preparation	Transcriptome sequencing of M m domesticus populations	Lung_tp121	ERS985998	European Nucleotide Archive	PRJEB11897	http://www.ebi.ac.uk/ena/data/view/PRJEB11897	Mus musculus domesticus	Germany	Lung
GER3_Lung	RNA sequencing library preparation	Transcriptome sequencing of M m domesticus populations	Lung_tp172	ERS986000	European Nucleotide Archive	PRJEB11897	http://www.ebi.ac.uk/ena/data/view/PRJEB11897	Mus musculus domesticus	Germany	Lung
GER4_Lung	RNA sequencing library preparation	Transcriptome sequencing of M m domesticus populations	Lung_tp3a2	ERS986001	European Nucleotide Archive	PRJEB11897	http://www.ebi.ac.uk/ena/data/view/PRJEB11897	Mus musculus domesticus	Germany	Lung
GER6_Lung	RNA sequencing library preparation	Transcriptome sequencing of M m domesticus populations	Lung_tp51	ERS986002	European Nucleotide Archive	PRJEB11897	http://www.ebi.ac.uk/ena/data/view/PRJEB11897	Mus musculus domesticus	Germany	Lung
GER8_Lung	RNA sequencing library preparation	Transcriptome sequencing of M m domesticus populations	Lung_tp81	ERS986003	European Nucleotide Archive	PRJEB11897	http://www.ebi.ac.uk/ena/data/view/PRJEB11897	Mus musculus domesticus	Germany	Lung
IRA1b_Lung	RNA sequencing library preparation	Transcriptome sequencing of M m domesticus populations	Lung_131	ERS986022	European Nucleotide Archive	PRJEB11897	http://www.ebi.ac.uk/ena/data/view/PRJEB11897	Mus musculus domesticus	Iran	Lung
IRA2b_Lung	RNA sequencing library preparation	Transcriptome sequencing of M m domesticus populations	Lung_132	ERS986023	European Nucleotide Archive	PRJEB11897	http://www.ebi.ac.uk/ena/data/view/PRJEB11897	Mus musculus domesticus	Iran	Lung
IRA3b_Lung	RNA sequencing library preparation	Transcriptome sequencing of M m domesticus populations	Lung_IR121	ERS986024	European Nucleotide Archive	PRJEB11897	http://www.ebi.ac.uk/ena/data/view/PRJEB11897	Mus musculus domesticus	Iran	Lung
IRA4b_Lung	RNA sequencing library preparation	Transcriptome sequencing of M m domesticus populations	Lung_IR122	ERS986025	European Nucleotide Archive	PRJEB11897	http://www.ebi.ac.uk/ena/data/view/PRJEB11897	Mus musculus domesticus	Iran	Lung
IRA5_Lung	RNA sequencing library preparation	Transcriptome sequencing of M m domesticus populations	Lung_02FC_1	ERS986018	European Nucleotide Archive	PRJEB11897	http://www.ebi.ac.uk/ena/data/view/PRJEB11897	Mus musculus domesticus	Iran	Lung
IRA6_Lung	RNA sequencing library preparation	Transcriptome sequencing of M m domesticus populations	Lung_05F1C1	ERS986019	European Nucleotide Archive	PRJEB11897	http://www.ebi.ac.uk/ena/data/view/PRJEB11897	Mus musculus domesticus	Iran	Lung
IRA7_Lung	RNA sequencing library preparation	Transcriptome sequencing of M m domesticus populations	Lung_07F1C1	ERS986020	European Nucleotide Archive	PRJEB11897	http://www.ebi.ac.uk/ena/data/view/PRJEB11897	Mus musculus domesticus	Iran	Lung
IRA8_Lung	RNA sequencing library preparation	Transcriptome sequencing of M m domesticus populations	Lung_08F1_A	ERS986021	European Nucleotide Archive	PRJEB11897	http://www.ebi.ac.uk/ena/data/view/PRJEB11897	Mus musculus domesticus	Iran	Lung
FRA1_Muscle	RNA sequencing library preparation	Transcriptome sequencing of M m domesticus populations	Muscle_14	ERS986101	European Nucleotide Archive	PRJEB11897	http://www.ebi.ac.uk/ena/data/view/PRJEB11897	Mus musculus domesticus	France	Muscle
FRA2_Muscle	RNA sequencing library preparation	Transcriptome sequencing of M m domesticus populations	Muscle_15b	ERS986102	European Nucleotide Archive	PRJEB11897	http://www.ebi.ac.uk/ena/data/view/PRJEB11897	Mus musculus domesticus	France	Muscle
FRA3_Muscle	RNA sequencing library preparation	Transcriptome sequencing of M m domesticus populations	Muscle_16b	ERS986103	European Nucleotide Archive	PRJEB11897	http://www.ebi.ac.uk/ena/data/view/PRJEB11897	Mus musculus domesticus	France	Muscle
FRA4_Muscle	RNA sequencing library preparation	Transcriptome sequencing of M m domesticus populations	Muscle_18b	ERS986105	European Nucleotide Archive	PRJEB11897	http://www.ebi.ac.uk/ena/data/view/PRJEB11897	Mus musculus domesticus	France	Muscle
FRA5_Muscle	RNA sequencing library preparation	Transcriptome sequencing of M m domesticus populations	Muscle_B2C	ERS986106	European Nucleotide Archive	PRJEB11897	http://www.ebi.ac.uk/ena/data/view/PRJEB11897	Mus musculus domesticus	France	Muscle
FRA6_Muscle	RNA sequencing library preparation	Transcriptome sequencing of M m domesticus populations	Muscle_C12	ERS986107	European Nucleotide Archive	PRJEB11897	http://www.ebi.ac.uk/ena/data/view/PRJEB11897	Mus musculus domesticus	France	Muscle
FRA7_Muscle	RNA sequencing library preparation	Transcriptome sequencing of M m domesticus populations	Muscle_E1b	ERS986108	European Nucleotide Archive	PRJEB11897	http://www.ebi.ac.uk/ena/data/view/PRJEB11897	Mus musculus domesticus	France	Muscle
FRA8_Muscle	RNA sequencing library preparation	Transcriptome sequencing of M m domesticus populations	Muscle_F1B	ERS986109	European Nucleotide Archive	PRJEB11897	http://www.ebi.ac.uk/ena/data/view/PRJEB11897	Mus musculus domesticus	France	Muscle
GER1_Muscle	RNA sequencing library preparation	Transcriptome sequencing of M m domesticus populations	Muscle_tp1	ERS986004	European Nucleotide Archive	PRJEB11897	http://www.ebi.ac.uk/ena/data/view/PRJEB11897	Mus musculus domesticus	Germany	Muscle
GER3_Muscle	RNA sequencing library preparation	Transcriptome sequencing of M m domesticus populations	Muscle_tp172	ERS986122	European Nucleotide Archive	PRJEB11897	http://www.ebi.ac.uk/ena/data/view/PRJEB11897	Mus musculus domesticus	Germany	Muscle
GER4_Muscle	RNA sequencing library preparation	Transcriptome sequencing of M m domesticus populations	Muscle_tp3a2	ERS986006	European Nucleotide Archive	PRJEB11897	http://www.ebi.ac.uk/ena/data/view/PRJEB11897	Mus musculus domesticus	Germany	Muscle
GER5_Muscle	RNA sequencing library preparation	Transcriptome sequencing of M m domesticus populations	Muscle_tp4a	ERS986007	European Nucleotide Archive	PRJEB11897	http://www.ebi.ac.uk/ena/data/view/PRJEB11897	Mus musculus domesticus	Germany	Muscle
GER6_Muscle	RNA sequencing library preparation	Transcriptome sequencing of M m domesticus populations	Muscle_tp51	ERS986008	European Nucleotide Archive	PRJEB11897	http://www.ebi.ac.uk/ena/data/view/PRJEB11897	Mus musculus domesticus	Germany	Muscle
GER7_Muscle	RNA sequencing library preparation	Transcriptome sequencing of M m domesticus populations	Muscle_tp710	ERS986009	European Nucleotide Archive	PRJEB11897	http://www.ebi.ac.uk/ena/data/view/PRJEB11897	Mus musculus domesticus	Germany	Muscle
GER8_Muscle	RNA sequencing library preparation	Transcriptome sequencing of M m domesticus populations	Muscle_tp81	ERS985924	European Nucleotide Archive	PRJEB11897	http://www.ebi.ac.uk/ena/data/view/PRJEB11897	Mus musculus domesticus	Germany	Muscle
IRA1b_Muscle	RNA sequencing library preparation	Transcriptome sequencing of M m domesticus populations	Muscle_131	ERS986031	European Nucleotide Archive	PRJEB11897	http://www.ebi.ac.uk/ena/data/view/PRJEB11897	Mus musculus domesticus	Iran	Muscle
IRA2b_Muscle	RNA sequencing library preparation	Transcriptome sequencing of M m domesticus populations	Muscle_132	ERS986032	European Nucleotide Archive	PRJEB11897	http://www.ebi.ac.uk/ena/data/view/PRJEB11897	Mus musculus domesticus	Iran	Muscle
IRA4b_Muscle	RNA sequencing library preparation	Transcriptome sequencing of M m domesticus populations	Muscle_IR122	ERS986033	European Nucleotide Archive	PRJEB11897	http://www.ebi.ac.uk/ena/data/view/PRJEB11897	Mus musculus domesticus	Iran	Muscle
IRA5_Muscle	RNA sequencing library preparation	Transcriptome sequencing of M m domesticus populations	Muscle_02FC_1	ERS986026	European Nucleotide Archive	PRJEB11897	http://www.ebi.ac.uk/ena/data/view/PRJEB11897	Mus musculus domesticus	Iran	Muscle
IRA6_Muscle	RNA sequencing library preparation	Transcriptome sequencing of M m domesticus populations	Muscle_05F1C1	ERS986027	European Nucleotide Archive	PRJEB11897	http://www.ebi.ac.uk/ena/data/view/PRJEB11897	Mus musculus domesticus	Iran	Muscle
IRA7_Muscle	RNA sequencing library preparation	Transcriptome sequencing of M m domesticus populations	Muscle_07F1C1	ERS986028	European Nucleotide Archive	PRJEB11897	http://www.ebi.ac.uk/ena/data/view/PRJEB11897	Mus musculus domesticus	Iran	Muscle
IRA8_Muscle	RNA sequencing library preparation	Transcriptome sequencing of M m domesticus populations	Muscle_08F1_A	ERS986030	European Nucleotide Archive	PRJEB11897	http://www.ebi.ac.uk/ena/data/view/PRJEB11897	Mus musculus domesticus	Iran	Muscle
FRA1_Testis	RNA sequencing library preparation	Transcriptome sequencing of M m domesticus populations	Testis_14	ERS986118	European Nucleotide Archive	PRJEB11897	http://www.ebi.ac.uk/ena/data/view/PRJEB11897	Mus musculus domesticus	France	Testis
FRA2_Testis	RNA sequencing library preparation	Transcriptome sequencing of M m domesticus populations	Testis_15b	ERS985990	European Nucleotide Archive	PRJEB11897	http://www.ebi.ac.uk/ena/data/view/PRJEB11897	Mus musculus domesticus	France	Testis
FRA3_Testis	RNA sequencing library preparation	Transcriptome sequencing of M m domesticus populations	Testis_16b	ERS985991	European Nucleotide Archive	PRJEB11897	http://www.ebi.ac.uk/ena/data/view/PRJEB11897	Mus musculus domesticus	France	Testis
FRA4_Testis	RNA sequencing library preparation	Transcriptome sequencing of M m domesticus populations	Testis_18b	ERS986005	European Nucleotide Archive	PRJEB11897	http://www.ebi.ac.uk/ena/data/view/PRJEB11897	Mus musculus domesticus	France	Testis
FRA5_Testis	RNA sequencing library preparation	Transcriptome sequencing of M m domesticus populations	Testis_B2C	ERS986119	European Nucleotide Archive	PRJEB11897	http://www.ebi.ac.uk/ena/data/view/PRJEB11897	Mus musculus domesticus	France	Testis
FRA6_Testis	RNA sequencing library preparation	Transcriptome sequencing of M m domesticus populations	Testis_C12	ERS986104	European Nucleotide Archive	PRJEB11897	http://www.ebi.ac.uk/ena/data/view/PRJEB11897	Mus musculus domesticus	France	Testis
FRA7_Testis	RNA sequencing library preparation	Transcriptome sequencing of M m domesticus populations	Testis_E1b	ERS986089	European Nucleotide Archive	PRJEB11897	http://www.ebi.ac.uk/ena/data/view/PRJEB11897	Mus musculus domesticus	France	Testis
FRA8_Testis	RNA sequencing library preparation	Transcriptome sequencing of M m domesticus populations	Testis_F1B	ERS986074	European Nucleotide Archive	PRJEB11897	http://www.ebi.ac.uk/ena/data/view/PRJEB11897	Mus musculus domesticus	France	Testis
GER1_Testis	RNA sequencing library preparation	Transcriptome sequencing of M m domesticus populations	Testis_tp1	ERS985929	European Nucleotide Archive	PRJEB11897	http://www.ebi.ac.uk/ena/data/view/PRJEB11897	Mus musculus domesticus	Germany	Testis
GER2_Testis	RNA sequencing library preparation	Transcriptome sequencing of M m domesticus populations	Testis_tp121	ERS985930	European Nucleotide Archive	PRJEB11897	http://www.ebi.ac.uk/ena/data/view/PRJEB11897	Mus musculus domesticus	Germany	Testis
GER3_Testis	RNA sequencing library preparation	Transcriptome sequencing of M m domesticus populations	Testis_tp172	ERS985931	European Nucleotide Archive	PRJEB11897	http://www.ebi.ac.uk/ena/data/view/PRJEB11897	Mus musculus domesticus	Germany	Testis
GER4_Testis	RNA sequencing library preparation	Transcriptome sequencing of M m domesticus populations	Testis_tp3a2	ERS985932	European Nucleotide Archive	PRJEB11897	http://www.ebi.ac.uk/ena/data/view/PRJEB11897	Mus musculus domesticus	Germany	Testis
GER5_Testis	RNA sequencing library preparation	Transcriptome sequencing of M m domesticus populations	Testis_tp4a	ERS985933	European Nucleotide Archive	PRJEB11897	http://www.ebi.ac.uk/ena/data/view/PRJEB11897	Mus musculus domesticus	Germany	Testis
GER6_Testis	RNA sequencing library preparation	Transcriptome sequencing of M m domesticus populations	Testis_tp51	ERS985934	European Nucleotide Archive	PRJEB11897	http://www.ebi.ac.uk/ena/data/view/PRJEB11897	Mus musculus domesticus	Germany	Testis
GER7_Testis	RNA sequencing library preparation	Transcriptome sequencing of M m domesticus populations	Testis_tp710	ERS985935	European Nucleotide Archive	PRJEB11897	http://www.ebi.ac.uk/ena/data/view/PRJEB11897	Mus musculus domesticus	Germany	Testis
GER8_Testis	RNA sequencing library preparation	Transcriptome sequencing of M m domesticus populations	Testis_tp81	ERS985936	European Nucleotide Archive	PRJEB11897	http://www.ebi.ac.uk/ena/data/view/PRJEB11897	Mus musculus domesticus	Germany	Testis
IRA1b_Testis	RNA sequencing library preparation	Transcriptome sequencing of M m domesticus populations	Testis_131	ERS986043	European Nucleotide Archive	PRJEB11897	http://www.ebi.ac.uk/ena/data/view/PRJEB11897	Mus musculus domesticus	Iran	Testis
IRA2b_Testis	RNA sequencing library preparation	Transcriptome sequencing of M m domesticus populations	Testis_132	ERS986045	European Nucleotide Archive	PRJEB11897	http://www.ebi.ac.uk/ena/data/view/PRJEB11897	Mus musculus domesticus	Iran	Testis
IRA3b_Testis	RNA sequencing library preparation	Transcriptome sequencing of M m domesticus populations	Testis_IR121	ERS986046	European Nucleotide Archive	PRJEB11897	http://www.ebi.ac.uk/ena/data/view/PRJEB11897	Mus musculus domesticus	Iran	Testis
IRA4b_Testis	RNA sequencing library preparation	Transcriptome sequencing of M m domesticus populations	Testis_IR122	ERS986047	European Nucleotide Archive	PRJEB11897	http://www.ebi.ac.uk/ena/data/view/PRJEB11897	Mus musculus domesticus	Iran	Testis
IRA5_Testis	RNA sequencing library preparation	Transcriptome sequencing of M m domesticus populations	Testis_02FC_1	ERS986039	European Nucleotide Archive	PRJEB11897	http://www.ebi.ac.uk/ena/data/view/PRJEB11897	Mus musculus domesticus	Iran	Testis
IRA6_Testis	RNA sequencing library preparation	Transcriptome sequencing of M m domesticus populations	Testis_05F1C1	ERS986040	European Nucleotide Archive	PRJEB11897	http://www.ebi.ac.uk/ena/data/view/PRJEB11897	Mus musculus domesticus	Iran	Testis
IRA7_Testis	RNA sequencing library preparation	Transcriptome sequencing of M m domesticus populations	Testis_07F1C1	ERS986041	European Nucleotide Archive	PRJEB11897	http://www.ebi.ac.uk/ena/data/view/PRJEB11897	Mus musculus domesticus	Iran	Testis
IRA8_Testis	RNA sequencing library preparation	Transcriptome sequencing of M m domesticus populations	Testis_08F1_A	ERS986042	European Nucleotide Archive	PRJEB11897	http://www.ebi.ac.uk/ena/data/view/PRJEB11897	Mus musculus domesticus	Iran	Testis
FRA1_Spleen	RNA sequencing library preparation	Transcriptome sequencing of M m domesticus populations	Spleen_14	ERS986110	European Nucleotide Archive	PRJEB11897	http://www.ebi.ac.uk/ena/data/view/PRJEB11897	Mus musculus domesticus	France	Spleen
FRA2_Spleen	RNA sequencing library preparation	Transcriptome sequencing of M m domesticus populations	Spleen_15b	ERS986111	European Nucleotide Archive	PRJEB11897	http://www.ebi.ac.uk/ena/data/view/PRJEB11897	Mus musculus domesticus	France	Spleen
FRA3_Spleen	RNA sequencing library preparation	Transcriptome sequencing of M m domesticus populations	Spleen_16b	ERS986112	European Nucleotide Archive	PRJEB11897	http://www.ebi.ac.uk/ena/data/view/PRJEB11897	Mus musculus domesticus	France	Spleen
FRA4_Spleen	RNA sequencing library preparation	Transcriptome sequencing of M m domesticus populations	Spleen_18b	ERS986113	European Nucleotide Archive	PRJEB11897	http://www.ebi.ac.uk/ena/data/view/PRJEB11897	Mus musculus domesticus	France	Spleen
FRA5_Spleen	RNA sequencing library preparation	Transcriptome sequencing of M m domesticus populations	Spleen_B2C	ERS986114	European Nucleotide Archive	PRJEB11897	http://www.ebi.ac.uk/ena/data/view/PRJEB11897	Mus musculus domesticus	France	Spleen
FRA6_Spleen	RNA sequencing library preparation	Transcriptome sequencing of M m domesticus populations	Spleen_C12	ERS986115	European Nucleotide Archive	PRJEB11897	http://www.ebi.ac.uk/ena/data/view/PRJEB11897	Mus musculus domesticus	France	Spleen
FRA7_Spleen	RNA sequencing library preparation	Transcriptome sequencing of M m domesticus populations	Spleen_E1b	ERS986116	European Nucleotide Archive	PRJEB11897	http://www.ebi.ac.uk/ena/data/view/PRJEB11897	Mus musculus domesticus	France	Spleen
FRA8_Spleen	RNA sequencing library preparation	Transcriptome sequencing of M m domesticus populations	Spleen_F1B	ERS986117	European Nucleotide Archive	PRJEB11897	http://www.ebi.ac.uk/ena/data/view/PRJEB11897	Mus musculus domesticus	France	Spleen
GER1_Spleen	RNA sequencing library preparation	Transcriptome sequencing of M m domesticus populations	Spleen_tp1	ERS986010	European Nucleotide Archive	PRJEB11897	http://www.ebi.ac.uk/ena/data/view/PRJEB11897	Mus musculus domesticus	Germany	Spleen
GER2_Spleen	RNA sequencing library preparation	Transcriptome sequencing of M m domesticus populations	Spleen_tp121	ERS986011	European Nucleotide Archive	PRJEB11897	http://www.ebi.ac.uk/ena/data/view/PRJEB11897	Mus musculus domesticus	Germany	Spleen
GER3_Spleen	RNA sequencing library preparation	Transcriptome sequencing of M m domesticus populations	Spleen_tp172	ERS986012	European Nucleotide Archive	PRJEB11897	http://www.ebi.ac.uk/ena/data/view/PRJEB11897	Mus musculus domesticus	Germany	Spleen
GER4_Spleen	RNA sequencing library preparation	Transcriptome sequencing of M m domesticus populations	Spleen_tp3a2	ERS986013	European Nucleotide Archive	PRJEB11897	http://www.ebi.ac.uk/ena/data/view/PRJEB11897	Mus musculus domesticus	Germany	Spleen
GER5_Spleen	RNA sequencing library preparation	Transcriptome sequencing of M m domesticus populations	Spleen_tp4a	ERS985925	European Nucleotide Archive	PRJEB11897	http://www.ebi.ac.uk/ena/data/view/PRJEB11897	Mus musculus domesticus	Germany	Spleen
GER6_Spleen	RNA sequencing library preparation	Transcriptome sequencing of M m domesticus populations	Spleen_tp51	ERS985926	European Nucleotide Archive	PRJEB11897	http://www.ebi.ac.uk/ena/data/view/PRJEB11897	Mus musculus domesticus	Germany	Spleen
GER7_Spleen	RNA sequencing library preparation	Transcriptome sequencing of M m domesticus populations	Spleen_tp710	ERS985927	European Nucleotide Archive	PRJEB11897	http://www.ebi.ac.uk/ena/data/view/PRJEB11897	Mus musculus domesticus	Germany	Spleen
GER8_Spleen	RNA sequencing library preparation	Transcriptome sequencing of M m domesticus populations	Spleen_tp81	ERS985928	European Nucleotide Archive	PRJEB11897	http://www.ebi.ac.uk/ena/data/view/PRJEB11897	Mus musculus domesticus	Germany	Spleen
IRA1b_Spleen	RNA sequencing library preparation	Transcriptome sequencing of M m domesticus populations	Spleen_131	ERS986036	European Nucleotide Archive	PRJEB11897	http://www.ebi.ac.uk/ena/data/view/PRJEB11897	Mus musculus domesticus	Iran	Spleen
IRA2b_Spleen	RNA sequencing library preparation	Transcriptome sequencing of M m domesticus populations	Spleen_132	ERS986037	European Nucleotide Archive	PRJEB11897	http://www.ebi.ac.uk/ena/data/view/PRJEB11897	Mus musculus domesticus	Iran	Spleen
IRA3b_Spleen	RNA sequencing library preparation	Transcriptome sequencing of M m domesticus populations	Spleen_IR121	ERS985909	European Nucleotide Archive	PRJEB11897	http://www.ebi.ac.uk/ena/data/view/PRJEB11897	Mus musculus domesticus	Iran	Spleen
IRA4b_Spleen	RNA sequencing library preparation	Transcriptome sequencing of M m domesticus populations	Spleen_IR122	ERS986038	European Nucleotide Archive	PRJEB11897	http://www.ebi.ac.uk/ena/data/view/PRJEB11897	Mus musculus domesticus	Iran	Spleen
IRA5_Spleen	RNA sequencing library preparation	Transcriptome sequencing of M m domesticus populations	Spleen_02FC_1	ERS986034	European Nucleotide Archive	PRJEB11897	http://www.ebi.ac.uk/ena/data/view/PRJEB11897	Mus musculus domesticus	Iran	Spleen
IRA8_Spleen	RNA sequencing library preparation	Transcriptome sequencing of M m domesticus populations	Spleen_08F1_A	ERS986035	European Nucleotide Archive	PRJEB11897	http://www.ebi.ac.uk/ena/data/view/PRJEB11897	Mus musculus domesticus	Iran	Spleen
FRA1_Thyroid	RNA sequencing library preparation	Transcriptome sequencing of M m domesticus populations	Thyroid_14	ERS986059	European Nucleotide Archive	PRJEB11897	http://www.ebi.ac.uk/ena/data/view/PRJEB11897	Mus musculus domesticus	France	Thyroid
FRA2_Thyroid	RNA sequencing library preparation	Transcriptome sequencing of M m domesticus populations	Thyroid_15b	ERS986044	European Nucleotide Archive	PRJEB11897	http://www.ebi.ac.uk/ena/data/view/PRJEB11897	Mus musculus domesticus	France	Thyroid
FRA3_Thyroid	RNA sequencing library preparation	Transcriptome sequencing of M m domesticus populations	Thyroid_16b	ERS986029	European Nucleotide Archive	PRJEB11897	http://www.ebi.ac.uk/ena/data/view/PRJEB11897	Mus musculus domesticus	France	Thyroid
FRA4_Thyroid	RNA sequencing library preparation	Transcriptome sequencing of M m domesticus populations	Thyroid_18b	ERS985984	European Nucleotide Archive	PRJEB11897	http://www.ebi.ac.uk/ena/data/view/PRJEB11897	Mus musculus domesticus	France	Thyroid
FRA5_Thyroid	RNA sequencing library preparation	Transcriptome sequencing of M m domesticus populations	Thyroid_B2C	ERS985969	European Nucleotide Archive	PRJEB11897	http://www.ebi.ac.uk/ena/data/view/PRJEB11897	Mus musculus domesticus	France	Thyroid
FRA6_Thyroid	RNA sequencing library preparation	Transcriptome sequencing of M m domesticus populations	Thyroid_C12	ERS985954	European Nucleotide Archive	PRJEB11897	http://www.ebi.ac.uk/ena/data/view/PRJEB11897	Mus musculus domesticus	France	Thyroid
FRA7_Thyroid	RNA sequencing library preparation	Transcriptome sequencing of M m domesticus populations	Thyroid_E1b	ERS985939	European Nucleotide Archive	PRJEB11897	http://www.ebi.ac.uk/ena/data/view/PRJEB11897	Mus musculus domesticus	France	Thyroid
FRA8_Thyroid	RNA sequencing library preparation	Transcriptome sequencing of M m domesticus populations	Thyroid_F1B	ERS986014	European Nucleotide Archive	PRJEB11897	http://www.ebi.ac.uk/ena/data/view/PRJEB11897	Mus musculus domesticus	France	Thyroid
GER1_Thyroid	RNA sequencing library preparation	Transcriptome sequencing of M m domesticus populations	Thyroid_tp1	ERS985937	European Nucleotide Archive	PRJEB11897	http://www.ebi.ac.uk/ena/data/view/PRJEB11897	Mus musculus domesticus	Germany	Thyroid
GER2_Thyroid	RNA sequencing library preparation	Transcriptome sequencing of M m domesticus populations	Thyroid_tp121	ERS985938	European Nucleotide Archive	PRJEB11897	http://www.ebi.ac.uk/ena/data/view/PRJEB11897	Mus musculus domesticus	Germany	Thyroid
GER3_Thyroid	RNA sequencing library preparation	Transcriptome sequencing of M m domesticus populations	Thyroid_tp172	ERS985940	European Nucleotide Archive	PRJEB11897	http://www.ebi.ac.uk/ena/data/view/PRJEB11897	Mus musculus domesticus	Germany	Thyroid
GER4_Thyroid	RNA sequencing library preparation	Transcriptome sequencing of M m domesticus populations	Thyroid_tp3a2	ERS985941	European Nucleotide Archive	PRJEB11897	http://www.ebi.ac.uk/ena/data/view/PRJEB11897	Mus musculus domesticus	Germany	Thyroid
GER5_Thyroid	RNA sequencing library preparation	Transcriptome sequencing of M m domesticus populations	Thyroid_tp4a	ERS985942	European Nucleotide Archive	PRJEB11897	http://www.ebi.ac.uk/ena/data/view/PRJEB11897	Mus musculus domesticus	Germany	Thyroid
GER6_Thyroid	RNA sequencing library preparation	Transcriptome sequencing of M m domesticus populations	Thyroid_tp51	ERS985943	European Nucleotide Archive	PRJEB11897	http://www.ebi.ac.uk/ena/data/view/PRJEB11897	Mus musculus domesticus	Germany	Thyroid
GER7_Thyroid	RNA sequencing library preparation	Transcriptome sequencing of M m domesticus populations	Thyroid_tp710	ERS985944	European Nucleotide Archive	PRJEB11897	http://www.ebi.ac.uk/ena/data/view/PRJEB11897	Mus musculus domesticus	Germany	Thyroid
GER8_Thyroid	RNA sequencing library preparation	Transcriptome sequencing of M m domesticus populations	Thyroid_tp81	ERS985999	European Nucleotide Archive	PRJEB11897	http://www.ebi.ac.uk/ena/data/view/PRJEB11897	Mus musculus domesticus	Germany	Thyroid
IRA1b_Thyroid	RNA sequencing library preparation	Transcriptome sequencing of M m domesticus populations	Thyroid_131	ERS986052	European Nucleotide Archive	PRJEB11897	http://www.ebi.ac.uk/ena/data/view/PRJEB11897	Mus musculus domesticus	Iran	Thyroid
IRA2b_Thyroid	RNA sequencing library preparation	Transcriptome sequencing of M m domesticus populations	Thyroid_132	ERS986053	European Nucleotide Archive	PRJEB11897	http://www.ebi.ac.uk/ena/data/view/PRJEB11897	Mus musculus domesticus	Iran	Thyroid
IRA3b_Thyroid	RNA sequencing library preparation	Transcriptome sequencing of M m domesticus populations	Thyroid_IR121	ERS986054	European Nucleotide Archive	PRJEB11897	http://www.ebi.ac.uk/ena/data/view/PRJEB11897	Mus musculus domesticus	Iran	Thyroid
IRA4b_Thyroid	RNA sequencing library preparation	Transcriptome sequencing of M m domesticus populations	Thyroid_IR122	ERS986055	European Nucleotide Archive	PRJEB11897	http://www.ebi.ac.uk/ena/data/view/PRJEB11897	Mus musculus domesticus	Iran	Thyroid
IRA5_Thyroid	RNA sequencing library preparation	Transcriptome sequencing of M m domesticus populations	Thyroid_02FC_1	ERS986048	European Nucleotide Archive	PRJEB11897	http://www.ebi.ac.uk/ena/data/view/PRJEB11897	Mus musculus domesticus	Iran	Thyroid
IRA6_Thyroid	RNA sequencing library preparation	Transcriptome sequencing of M m domesticus populations	Thyroid_05F1C1	ERS986049	European Nucleotide Archive	PRJEB11897	http://www.ebi.ac.uk/ena/data/view/PRJEB11897	Mus musculus domesticus	Iran	Thyroid
IRA7_Thyroid	RNA sequencing library preparation	Transcriptome sequencing of M m domesticus populations	Thyroid_07F1C1	ERS986050	European Nucleotide Archive	PRJEB11897	http://www.ebi.ac.uk/ena/data/view/PRJEB11897	Mus musculus domesticus	Iran	Thyroid
IRA8_Thyroid	RNA sequencing library preparation	Transcriptome sequencing of M m domesticus populations	Thyroid_08F1_A	ERS986051	European Nucleotide Archive	PRJEB11897	http://www.ebi.ac.uk/ena/data/view/PRJEB11897	Mus musculus domesticus	Iran	Thyroid
