# Supplementary material for: Genomic resources for wild populations of the house mouse, Mus musculus and its close relative Mus spretus
Source: Sci Data. 2016 Sep 13;3:160075. doi: 10.1038/sdata.2016.75 (PMC5020872; doi:10.1038/sdata.2016.75)
Supplement: Supplementary Table 1 [file sdata201675-s2.xlsx]

## Sheet: table
Supplementary Table 1: Collection localities
Field label	Year collected	Location	Location Figure 1	Latitude	Longitude
FRANCE*
	2005	loc5 (Les Inieres)	1	na	na
	2005	loc6 (Le Colombier)	1	na	na
	2005	loc7, loc7A, loc7B (Les Granges)	1	na	na
	2005	loc9 (Altes)	1	na	na
	2005	loc11 (Altes)	1	na	na
	2005	loc12 (Les Inieres)	1	na	na
	2005	loc13 (Lavernhe)	1	na	na
	2005	loc17 (Altes)	1	na	na
GERMANY*
	2006	TP01	2	50.7202	6.92137
	2006	TP02	2	50.6826	6.94983
	2006	TP03	2	50.6112	7.04532
	2006	TP04	2	50.6116	7.08805
	2006	TP05	2	50.6564	7.12147
	2006	TP07	2	50.6319	7.15407
	2006	TP08	2	50.645	7.19188
	2006	TP10	2	50.7481	6.86917
	2006	TP12	2	50.6514	6.98478
	2006	TP14	2	50.8419	6.73284
	2006	TP17	2	50.7933	6.86922
HELIGOLAND
HG_06	2012	Heligoland main island	3	na	na
HG_08	2004	Heligoland main island	3	na	na
HG_13	2011	Heligoland main island	3	na	na
IRAN*
	2006	AH2	4	31.5274	49.7473
	2006	AH4	4	31.5374	49.7095
	2006	AH8	4	31.5094	49.8458
	2006	AH12	4	31.3869	49.8489
	2006	AH15	4	Dezful
	2006	AH16	4	31.2332	49.2453
	2006	AH19	4	31.381	48.6812
	2006	AH22	4	Dezful
	2006	AH23	4	Dezful
CZECH REPUBLIC
CR12	2003	Mohelno	5	na	na
CR13	2003	Mohelno	5	na	na
CR16	2003	Lhanice 27	5	na	na
CR23	2003	Dukovany	5	na	na
CR25	2003	Breznik	5	na	na
CR29	2003	2, Taubenstall	5	na	na
CR46	2003	Mohelno, Hosek	5	na	na
CR59	2003	Krokocin	5	na	na
KAZAKHSTAN
AL01	2002	Almaty, 1, horse stable	6	na	na
AL16	2002	Almaty, 16, Hippodrome	6	na	na
AL19	2002	Almaty, 16, Hippodrome	6	na	na
AL33	2002	Almaty, 25	6	na	na
AL38	2002	Almaty, 21	6	na	na
AL40	2002	Almaty, 22	6	na	na
AL41	2002	Almaty, 26	6	na	na
AL42	2002	Almaty, 24	6	na	na
AFGHANISTAN
KS/13/0396	2012	Camp Marmal, Mazar-e-Sharif	7	na	na
KS/13/0413	2012	Camp Marmal, Mazar-e-Sharif	7	na	na
KS/13/0416	2012	Camp Marmal, Mazar-e-Sharif	7	na	na
KS/13/0424	2012	Camp Marmal, Mazar-e-Sharif	7	na	na
KS/13/0435	2012	Camp Marmal, Mazar-e-Sharif	7	na	na
KS/13/0444	2012	Camp Marmal, Mazar-e-Sharif	7	na	na
INDIA
H12	2003	5 miles from Katrain	8	na	na
H14	2003	7 miles from Katrain	8	na	na
H15	2003	Mandi	8	na	na
H24	2003	Revalsar mill	8	na	na
H26	2003	Revalsar taylor	8	na	na
H27	2003	Revalsar shop	8	na	na
H28	2003	Kunihar center market	8	na	na
H30	2003	Kunihar teashop	8	na	na
H34	2003	Kunihar market outside 1	8	na	na
H36	2003	Kunihar center market	8	na	na
SPAIN
Sp36	2004	17	C	39.9766	-3.94432
Sp39	2004	21	C	39.9471	-3.8393
Sp41	2004	23	C	40.0483	-3.72602
Sp51	2004	31	C	41.1737	-4.02065
Sp62	2004	37	C	40.5773	-3.19493
Sp68	2004	42	C	40.6743	-3.22227
Sp69	2004	42	C	40.6743	-3.22227
Sp70	2004	43	C	40.6587	-3.21869
* live animals from each trapping location were transported to animal facility and used for further breeding
