# Supplementary material for: Genomic resources for wild populations of the house mouse, Mus musculus and its close relative Mus spretus
Source: Sci Data. 2016 Sep 13;3:160075. doi: 10.1038/sdata.2016.75 (PMC5020872; doi:10.1038/sdata.2016.75)
Supplement: Supplementary Table 2 [file sdata201675-s3.xlsx]

## Sheet: Sheet2
Supplementary Table 2: Breeding setup for M. m. domesticus mice
Sample Name	Lab ID	father	mother	generation	DNA sequenced	RNA sequenced
FRANCE
14	1.4	cage18_loc9_M	cage07_loc7_F	F1	Y	y
15B	1.5_B	cage19_loc11_M	cage08_loc7_F	F1	Y	y
16B	1.6_B	cage21_loc13_M	cage10_loc7B_F	F1	Y	y
18B	1.8_B	cage21_loc13_M	cage13_loc7A_F	F1	Y	y
B2C	B.2C	cage102_loc5_M	cage102_loc5_F	F1	Y	y
C1	C.1_2	cage103_loc6_M	cage103_loc6_F	F1	Y	y
E1	E.1_B	cage105_loc12_M	cage105_loc12_F	F1	Y	y
F1B	F.1_B	cage106_loc17_M	cage106_loc17_F	F1	Y	y
GERMANY
TP1	TP1	TP1_M	TP1_F	F1	Y	y
TP121B	TP12.1B	TP12_M	TP12_F +TP14_F *	F1	Y	y
TP17-2	TP17_2	fathered in the wild	TP17_F	wild	Y	y
TP3-92	TP3a_2	TP3a_M	TP3c_F	F1	Y	y
TP4a	TP4a	TP4_M	TP4_F	F1	Y	y
TP51D	TP5.1 (F1D)	TP5a_M	TP5_F	F1	Y	y
TP7-10F1A2	TP7/10 F1A 2	TP07_M	TP10_F	F1	Y	y
TP81B	TP8.1B	TP8a_M	TP8a_F + TP8b_F *	F1	Y	y
IRAN
AH15	AH15			wild	Y	N
AH23	AH23			wild	Y	N
JR11	IR11_1	AH4_M	IR07F1C_1_F #	F1.5	Y	N
JR15	IR15_1	AH4_M	IR05F1C_1_F #	F1.5	Y	N
JR2-F1C	IR02F1C_1_M #	AH08_M	AH22_F	F1	Y	Y
JR5-F1C	IR05F1C_1_M #	AH15_M	AH16_F	F1	Y	Y
JR7-F1C	IR07F1C_1_M #	AH10_M	AH4_F	F1	Y	Y
JR8-F1A	IR08F1A_1_M	AH19_M	AH2_F	F1	Y	Y
IR121	IR12_1	AH23_M	IR02F1B_1_F #	F1.5	N	Y
IR122	IR12_1	AH23_M	IR02F1B_1_F #	F1.5	N	Y
131	IR13_1	AH15_M	AH2_F	F1	N	Y
132	IR13_2	AH15_M	AH2_F	F1	N	Y
* 2 wild caught females in mating setup
# same colors indicate siblings, i.e. brother and sister
