# Supplementary material for: Genomic resources for wild populations of the house mouse, Mus musculus and its close relative Mus spretus
Source: Sci Data. 2016 Sep 13;3:160075. doi: 10.1038/sdata.2016.75 (PMC5020872; doi:10.1038/sdata.2016.75)
Supplement: Supplementary Table 3 [file sdata201675-s4.xlsx]

## Sheet: Sheet1
Supplementary Table 3: RNAseq read mapping statistics
			Assigned to Ens82						Unassigned to Ens82				Mapped (%)		Unmapped (%)		Total QC pairs
population	tissue	sample	Total (%)		Unique (%)		Multimaps (%)		Ambiguous (%)		No Features (%)
CB	Brain	tp1	21584405	0.842265	16700477	0.651685	4883928	0.19058	692343	0.0270166	2118268	0.0826589	24395016	0.951941	1231595	0.0480592	25626611
CB	Brain	tp121	23908285	0.829937	18392465	0.638464	5515820	0.191473	785338	0.0272617	2694932	0.0935501	27388555	0.950749	1418805	0.0492515	28807360
CB	Brain	tp172	26309775	0.811903	20344525	0.627819	5965250	0.184084	838909	0.0258882	2527808	0.0780065	29676492	0.915797	2728590	0.0842025	32405082
CB	Brain	tp3a2	26381558	0.809627	20365593	0.625002	6015965	0.184625	837735	0.0257094	2467977	0.0757401	29687270	0.911077	2897556	0.0889235	32584826
CB	Brain	tp4a	23452102	0.820446	17975528	0.628854	5476574	0.191592	737805	0.0258113	2089997	0.0731163	26279904	0.919374	2304670	0.0806264	28584574
CB	Brain	tp51	26537261	0.806286	20065475	0.609653	6471786	0.196633	841494	0.0255673	2709626	0.082327	30088381	0.91418	2824576	0.0858196	32912957
CB	Brain	tp710	24981300	0.80628	19160096	0.618399	5821204	0.187881	797564	0.0257416	2730974	0.0881431	28509838	0.920165	2473574	0.0798354	30983412
CB	Brain	tp81	25259059	0.801609	19378028	0.614972	5881031	0.186638	857165	0.0272026	2754784	0.0874245	28871008	0.916236	2639428	0.0837636	31510436
CB	Gut	tp1	22550256	0.830294	16162703	0.595106	6387553	0.235188	769798	0.0283437	1742333	0.0641522	25062387	0.92279	2096984	0.0772103	27159371
CB	Gut	tp121	24898022	0.822103	17519604	0.578476	7378418	0.243626	885832	0.0292491	1704055	0.0562658	27487909	0.907618	2797873	0.0923824	30285782
CB	Gut	tp4a	23070763	0.840854	16216530	0.59104	6854233	0.249815	671387	0.0244699	1602826	0.0584178	25344976	0.923742	2092314	0.076258	27437290
CB	Gut	tp81	23958639	0.829099	17301114	0.598712	6657525	0.230386	803499	0.0278054	1433817	0.0496178	26195955	0.906522	2701248	0.0934778	28897203
CB	Heart	tp1	29694725	0.857013	18747350	0.541063	10947375	0.31595	802684	0.0231661	1555723	0.0448994	32053132	0.925078	2595970	0.0749217	34649102
CB	Heart	tp121	27788257	0.858072	18015705	0.556306	9772552	0.301766	735078	0.0226984	1493711	0.0461242	30017046	0.926894	2367488	0.0731055	32384534
CB	Heart	tp172	26849580	0.865734	16715959	0.538987	10133621	0.326747	750073	0.0241853	1413892	0.0455893	29013545	0.935509	2000107	0.0644912	31013652
CB	Heart	tp3a2	29457624	0.859062	19009565	0.554369	10448059	0.304693	813657	0.0237284	1445786	0.042163	31717067	0.924954	2573369	0.0750463	34290436
CB	Heart	tp4a	27482736	0.871586	17113129	0.542725	10369607	0.328861	701953	0.0222617	1289673	0.0409006	29474362	0.934748	2057523	0.0652521	31531885
CB	Heart	tp51	32789536	0.875322	19747059	0.527151	13042477	0.348171	778182	0.0207737	1463101	0.0390577	35030819	0.935153	2429171	0.0648471	37459990
CB	Heart	tp710	26861506	0.895387	16436635	0.54789	10424871	0.347497	695647	0.0231883	1267003	0.0422336	28824156	0.960809	1175718	0.0391908	29999874
CB	Heart	tp81	27158184	0.894275	17520791	0.576931	9637393	0.317344	710142	0.0233838	1291938	0.0425414	29160264	0.9602	1208669	0.0397995	30368933
CB	Kidney	tp1	25888978	0.852081	18364354	0.604424	7524624	0.247657	926995	0.0305101	2056693	0.0676917	28872666	0.950282	1510586	0.0497177	30383252
CB	Kidney	tp121	21169507	0.848094	14800942	0.592956	6368565	0.255138	818095	0.0327746	1836095	0.0735577	23823697	0.954426	1137584	0.0455739	24961281
CB	Kidney	tp172	23683711	0.834519	15777512	0.555936	7906199	0.278583	900476	0.0317292	2245537	0.0791237	26829724	0.945372	1550350	0.0546281	28380074
CB	Kidney	tp3a2	23187681	0.84658	15967039	0.582955	7220642	0.263625	890402	0.0325085	2005772	0.0732306	26083855	0.952319	1305964	0.0476806	27389819
CB	Kidney	tp4a	28660065	0.830337	19983837	0.57897	8676228	0.251367	1030081	0.0298434	2255183	0.065337	31945329	0.925518	2570847	0.0744824	34516176
CB	Kidney	tp51	29876021	0.827483	20734410	0.574286	9141611	0.253197	1094822	0.0303235	2410512	0.0667645	33381355	0.924571	2723324	0.0754286	36104679
CB	Kidney	tp710	25714335	0.819379	18200502	0.579953	7513833	0.239426	974623	0.031056	2214251	0.0705564	28903209	0.920991	2479504	0.0790086	31382713
CB	Kidney	tp81	29861865	0.812586	21089284	0.573871	8772581	0.238715	1111252	0.0302388	2109357	0.0573987	33082474	0.900223	3666721	0.0997769	36749195
CB	Liver	tp1	31461426	0.819852	16147676	0.420792	15313750	0.39906	897550	0.0233892	1415428	0.0368846	33774404	0.880126	4600108	0.119874	38374512
CB	Liver	tp121	70378463	0.850741	37190890	0.449567	33187573	0.401174	1974275	0.0238652	3772103	0.0455975	76124841	0.920204	6601196	0.0797959	82726037
CB	Liver	tp172	48597470	0.863999	34069339	0.605708	14528131	0.258291	2041960	0.0363033	2683095	0.0477019	53322525	0.948004	2924634	0.0519961	56247159
CB	Liver	tp3a2	34337268	0.835029	20879987	0.507769	13457281	0.32726	1225454	0.0298011	1759100	0.0427786	37321822	0.907608	3799241	0.0923916	41121063
CB	Liver	tp4a	36088322	0.830157	18674426	0.429577	17413896	0.40058	1041212	0.0239515	1626969	0.037426	38756503	0.891534	4715179	0.108466	43471682
CB	Liver	tp51	29712048	0.845852	17917274	0.510075	11794774	0.335778	953656	0.027149	1399085	0.0398296	32064789	0.912831	3061963	0.087169	35126752
CB	Liver	tp710	34249432	0.833133	17008037	0.413728	17241395	0.419405	884349	0.0215122	1523983	0.0370716	36657764	0.891717	4451428	0.108283	41109192
CB	Liver	tp81	32242707	0.826906	15836433	0.406146	16406274	0.42076	872472	0.0223757	1578018	0.0404703	34693197	0.889752	4298775	0.110248	38991972
CB	Lung	tp1	26281254	0.804197	18897225	0.578248	7384029	0.225949	861840	0.026372	2774685	0.0849044	29917779	0.915473	2762338	0.0845266	32680117
CB	Lung	tp121	28045639	0.790955	20027056	0.564811	8018583	0.226143	918867	0.0259143	3559742	0.100393	32524248	0.917263	2933700	0.0827374	35457948
CB	Lung	tp172	29839880	0.817828	21063934	0.577304	8775946	0.240524	954935	0.0261721	2554192	0.0700033	33349007	0.914003	3137750	0.085997	36486757
CB	Lung	tp3a2	27873179	0.791034	19940680	0.565912	7932499	0.225122	988413	0.0280509	3120182	0.08855	31981774	0.907635	3254602	0.0923648	35236376
CB	Lung	tp51	28531906	0.837124	20233125	0.593638	8298781	0.243486	863415	0.0253325	2035511	0.0597217	31430832	0.922178	2652415	0.0778217	34083247
CB	Lung	tp81	26811438	0.800408	21066487	0.628903	5744951	0.171505	918277	0.0274135	2505580	0.0747997	30235295	0.902621	3261916	0.0973787	33497211
CB	Muscle	tp1	27640902	0.845316	17967443	0.549481	9673459	0.295834	1289275	0.0394287	1151169	0.0352051	30081346	0.919949	2617571	0.0800507	32698917
CB	Muscle	tp172	47345042	0.894384	27781598	0.524815	19563444	0.369568	1891784	0.0357372	1613572	0.0304816	50850398	0.960603	2085539	0.0393974	52935937
CB	Muscle	tp3a2	34827180	0.868237	20972794	0.522849	13854386	0.345388	1540391	0.0384017	855536	0.0213284	37223107	0.927967	2889427	0.072033	40112534
CB	Muscle	tp4a	34667820	0.859855	21514565	0.533619	13153255	0.326236	1423158	0.0352981	1395275	0.0346066	37486253	0.929759	2831977	0.0702406	40318230
CB	Muscle	tp51	34557030	0.855677	20906878	0.517682	13650152	0.337996	1521650	0.0376781	1416286	0.0350691	37494966	0.928425	2890616	0.0715754	40385582
CB	Muscle	tp710	27979180	0.860074	17703988	0.544217	10275192	0.315857	1269006	0.039009	1019752	0.0313469	30267938	0.93043	2263208	0.0695705	32531146
CB	Muscle	tp81	26172477	0.888026	16242198	0.551094	9930279	0.336932	1111056	0.0376979	1005514	0.0341169	28289047	0.959841	1183591	0.040159	29472638
CB	Spleen	tp1	32425157	0.816858	18852467	0.474934	13572690	0.341925	916984	0.0231008	3543054	0.089257	36885195	0.929216	2809763	0.0707839	39694958
CB	Spleen	tp121	27411535	0.799946	16230134	0.473641	11181401	0.326305	785408	0.0229204	3158775	0.0921819	31355718	0.915048	2911031	0.0849521	34266749
CB	Spleen	tp172	27904993	0.79865	17533150	0.501804	10371843	0.296846	862179	0.0246758	3552953	0.101687	32320125	0.925012	2620080	0.0749875	34940205
CB	Spleen	tp3a2	30408734	0.801532	17420246	0.459174	12988488	0.342359	890205	0.0234646	3702972	0.0976052	35001911	0.922602	2936351	0.0773981	37938262
CB	Spleen	tp4a	22417109	0.824423	13681017	0.50314	8736092	0.321283	645236	0.0237295	2424247	0.0891553	25486592	0.937307	1704694	0.0626927	27191286
CB	Spleen	tp51	21021925	0.796526	11794174	0.446884	9227751	0.349642	640050	0.0242517	2690777	0.101954	24352752	0.922732	2039258	0.077268	26392010
CB	Spleen	tp710	18329325	0.809067	10919823	0.482007	7409502	0.32706	596425	0.0263265	1922373	0.0848546	20848123	0.920248	1806777	0.0797522	22654900
CB	Spleen	tp81	19005775	0.786235	10365536	0.428804	8640239	0.357431	574599	0.0237701	1901546	0.0786636	21481920	0.888669	2691218	0.111331	24173138
CB	Testis	tp1	20192243	0.772797	15668969	0.599682	4523274	0.173115	810756	0.0310292	2356734	0.0901969	23359733	0.894023	2769044	0.105977	26128777
CB	Testis	tp121	16891090	0.766678	13255652	0.601667	3635438	0.165011	661147	0.0300091	2106951	0.0956335	19659188	0.892321	2372339	0.107679	22031527
CB	Testis	tp172	18276193	0.784573	13826567	0.593556	4449626	0.191017	747237	0.0320779	2547562	0.109363	21570992	0.926014	1723459	0.0739858	23294451
CB	Testis	tp3a2	18009486	0.800714	14026496	0.623627	3982990	0.177086	682956	0.0303647	2139541	0.0951254	20831983	0.926204	1659807	0.0737961	22491790
CB	Testis	tp4a	17983430	0.786132	13525795	0.59127	4457635	0.194862	750501	0.0328076	2386329	0.104317	21120260	0.923257	1755568	0.0767434	22875828
CB	Testis	tp51	15984378	0.775816	12158947	0.590145	3825431	0.185671	688026	0.033394	2322491	0.112724	18994895	0.921934	1608417	0.0780659	20603312
CB	Testis	tp710	18296999	0.78649	13843556	0.59506	4453443	0.19143	744304	0.0319936	2555502	0.109847	21596805	0.928331	1667324	0.0716693	23264129
CB	Testis	tp81	15431100	0.797948	11976167	0.619292	3454933	0.178656	590831	0.0305521	1918219	0.0991918	17940150	0.927692	1398329	0.0723081	19338479
CB	Thyroid	tp1	21932257	0.825329	16485328	0.620356	5446929	0.204972	662886	0.0249449	1209350	0.0455088	23804493	0.895782	2769477	0.104218	26573970
CB	Thyroid	tp121	19495949	0.818033	15124961	0.63463	4370988	0.183403	740734	0.0310806	1067468	0.04479	21304151	0.893904	2528559	0.106096	23832710
CB	Thyroid	tp172	20653097	0.807985	15470765	0.605243	5182332	0.202742	615726	0.0240883	1488485	0.0582321	22757308	0.890305	2803927	0.109695	25561235
CB	Thyroid	tp3a2	22805484	0.81355	17311333	0.617555	5494151	0.195995	838553	0.0299141	1478740	0.0527517	25122777	0.896216	2909288	0.103784	28032065
CB	Thyroid	tp4a	18652348	0.819511	14064220	0.617927	4588128	0.201584	637334	0.028002	1066433	0.0468549	20356115	0.894368	2404222	0.105632	22760337
CB	Thyroid	tp51	27282487	0.802972	21129164	0.621869	6153323	0.181103	995287	0.0292931	1818488	0.0535213	30096262	0.885786	3880629	0.114214	33976891
CB	Thyroid	tp710	19571097	0.784439	15097276	0.605121	4473821	0.179317	866245	0.0347204	1218373	0.0488342	21655715	0.867993	3293461	0.132007	24949176
CB	Thyroid	tp81	20492322	0.77864	15853475	0.602379	4638847	0.176261	719109	0.0273238	1543738	0.0586569	22755169	0.864621	3562921	0.135379	26318090
IR	Brain	131	16713436	0.810322	13032729	0.631869	3680707	0.178453	567133	0.0274965	1916613	0.0929236	19197182	0.930742	1428496	0.0692581	20625678
IR	Brain	132	19816603	0.801474	15458389	0.625208	4358214	0.176266	652852	0.0264043	2386019	0.0965015	22855474	0.924379	1869734	0.0756206	24725208
IR	Brain	02FC_1	17785207	0.788954	13870263	0.615287	3914944	0.173667	592094	0.0262654	2115843	0.0938591	20493144	0.909079	2049622	0.0909215	22542766
IR	Brain	05F1C1	20039329	0.792295	15973672	0.631551	4065657	0.160744	675209	0.0266957	2347444	0.0928109	23061982	0.911802	2230779	0.0881983	25292761
IR	Brain	07F1C1	18388983	0.799146	14330304	0.622765	4058679	0.176382	598631	0.0260152	2318867	0.100773	21306481	0.925935	1704301	0.0740653	23010782
IR	Brain	08F1_A	19153864	0.793598	14955130	0.619633	4198734	0.173965	642192	0.0266078	2426395	0.100532	22222451	0.920739	1913013	0.0792615	24135464
IR	Brain	IR121	17511778	0.806621	13768166	0.634184	3743612	0.172437	579415	0.0266888	1993295	0.0918145	20084488	0.925125	1625547	0.0748754	21710035
IR	Brain	IR122	18934733	0.809219	14885648	0.636172	4049085	0.173047	630324	0.0269383	2131884	0.0911109	21696941	0.927268	1701830	0.0727316	23398771
IR	Gut	131	21234844	0.815068	15325394	0.588243	5909450	0.226826	656615	0.0252032	1538799	0.0590645	23430258	0.899336	2622578	0.100664	26052836
IR	Gut	132	21576648	0.815687	15579889	0.588985	5996759	0.226703	700902	0.026497	1789951	0.0676676	24067501	0.909852	2384602	0.0901479	26452103
IR	Gut	02FC_1	18079795	0.826693	12059555	0.55142	6020240	0.275274	663385	0.0303331	1236290	0.056529	19979470	0.913555	1890546	0.0864447	21870016
IR	Gut	05F1C1	23514759	0.825943	17334587	0.608868	6180172	0.217075	849377	0.0298339	2058311	0.072297	26422447	0.928074	2047750	0.0719261	28470197
IR	Gut	07F1C1	17888717	0.822359	12825644	0.589605	5063073	0.232754	585945	0.0269364	1574537	0.0723828	20049199	0.921678	1703728	0.0783218	21752927
IR	Gut	08F1_A	20287832	0.8121	14620760	0.585253	5667072	0.226847	705364	0.0282349	1742754	0.0697605	22735950	0.910095	2246002	0.089905	24981952
IR	Gut	IR121	19450283	0.83286	14127411	0.604935	5322872	0.227925	648753	0.0277796	1662593	0.0711921	21761629	0.931831	1591984	0.0681686	23353613
IR	Gut	IR122	22290078	0.812164	16044852	0.584612	6245226	0.227552	785136	0.0286073	1797564	0.0654962	24872778	0.906267	2572527	0.0937329	27445305
IR	Heart	131	23415252	0.842309	15012428	0.540037	8402824	0.302272	656016	0.0235986	1271681	0.0457457	25342949	0.911653	2455951	0.0883471	27798900
IR	Heart	132	22808554	0.854203	14649641	0.548644	8158913	0.305559	578874	0.0216794	1209331	0.0452907	24596759	0.921173	2104797	0.0788268	26701556
IR	Heart	02FC_1	24245674	0.867413	15867496	0.567676	8378178	0.299738	650695	0.0232793	1387954	0.0496555	26284323	0.940348	1667368	0.0596518	27951691
IR	Heart	05F1C1	23796380	0.861822	15393953	0.557516	8402427	0.304307	650516	0.0235594	1458133	0.0528085	25905029	0.93819	1706671	0.0618097	27611700
IR	Heart	07F1C1	20077544	0.870233	13313342	0.577048	6764202	0.293185	530977	0.0230144	1058681	0.045887	21667202	0.939134	1404266	0.0608659	23071468
IR	Heart	08F1_A	23998280	0.849832	14938553	0.529007	9059727	0.320825	640649	0.0226868	1346676	0.0476888	25985605	0.920208	2253234	0.079792	28238839
IR	Heart	IR121	22431909	0.868544	14339530	0.555214	8092379	0.31333	594361	0.0230131	1256995	0.0486697	24283265	0.940227	1543765	0.0597732	25827030
IR	Heart	IR122	21121584	0.870779	13663144	0.56329	7458440	0.307489	571682	0.0235687	1128006	0.0465043	22821272	0.940852	1434700	0.0591483	24255972
IR	Kidney	131	19096084	0.850014	13181513	0.586741	5914571	0.263272	592959	0.0263941	1338550	0.0595821	21027593	0.93599	1438031	0.0640103	22465624
IR	Kidney	132	18005292	0.849102	12689298	0.598408	5315994	0.250694	560293	0.0264226	1335047	0.0629588	19900632	0.938484	1304460	0.0615164	21205092
IR	Kidney	02FC_1	19646935	0.828781	13971487	0.589369	5675448	0.239411	713196	0.0300852	1675349	0.0706724	22035480	0.929538	1670356	0.0704618	23705836
IR	Kidney	05F1C1	18580900	0.826057	13535362	0.601746	5045538	0.224311	704596	0.0313244	1694511	0.0753334	20980007	0.932714	1513490	0.0672857	22493497
IR	Kidney	07F1C1	19882818	0.831829	13910266	0.581958	5972552	0.249871	702016	0.0293699	1763200	0.0737662	22348034	0.934965	1554497	0.0650348	23902531
IR	Kidney	08F1_A	21160574	0.836395	14737818	0.582528	6422756	0.253866	749516	0.0296254	1735188	0.0685852	23645278	0.934605	1654466	0.0653946	25299744
IR	Kidney	IR121	20725241	0.840398	14969310	0.606998	5755931	0.2334	668675	0.0271144	1581901	0.0641453	22975817	0.931658	1685396	0.068342	24661213
IR	Kidney	IR122	21394244	0.846898	15466525	0.612247	5927719	0.234651	684378	0.0270913	1585841	0.062776	23664463	0.936766	1597422	0.0632345	25261885
IR	Liver	131	26033469	0.852404	11912702	0.390053	14120767	0.462351	648320	0.0212277	1025957	0.0335925	27707746	0.907224	2833503	0.0927763	30541249
IR	Liver	132	30726248	0.861158	17270310	0.484031	13455938	0.377127	836221	0.0234366	1444515	0.0404851	33006984	0.92508	2673164	0.0749202	35680148
IR	Liver	02FC_1	19890452	0.819589	10275911	0.423421	9614541	0.396169	573437	0.0236286	1163911	0.0479592	21627800	0.891177	2640999	0.108823	24268799
IR	Liver	05F1C1	22316901	0.824353	14267984	0.527038	8048917	0.297315	695597	0.0256943	1198799	0.0442818	24211297	0.894329	2860726	0.105671	27072023
IR	Liver	07F1C1	25462549	0.82105	14983292	0.483142	10479257	0.337908	850514	0.0274252	1307910	0.0421741	27620973	0.890649	3391197	0.109351	31012170
IR	Liver	08F1_A	23640294	0.817501	12218052	0.422511	11422242	0.394991	610262	0.0211034	1193546	0.0412738	25444102	0.879879	3473641	0.120121	28917743
IR	Liver	IR121	33459601	0.85875	19778680	0.507626	13680921	0.351125	1025509	0.02632	1803285	0.0462818	36288395	0.931352	2674735	0.0686478	38963130
IR	Liver	IR122	32008878	0.860584	19219881	0.516742	12788997	0.343842	985977	0.0265088	1766037	0.0474813	34760892	0.934574	2433460	0.0654255	37194352
IR	Lung	131	27866257	0.838165	19815767	0.596021	8050490	0.242144	863796	0.0259814	2924365	0.0879594	31654418	0.952106	1592326	0.0478942	33246744
IR	Lung	132	25997580	0.830435	19408329	0.619956	6589251	0.210479	850709	0.027174	2921299	0.0933144	29769588	0.950923	1536398	0.0490768	31305986
IR	Lung	02FC_1	23123910	0.830339	17177290	0.616806	5946620	0.213533	740841	0.0266023	2503415	0.0898932	26368166	0.946834	1480605	0.0531659	27848771
IR	Lung	05F1C1	24466043	0.831704	18378816	0.624774	6087227	0.206931	795864	0.0270548	2766872	0.0940577	28028779	0.952817	1387971	0.047183	29416750
IR	Lung	07F1C1	20883612	0.834698	15555892	0.621754	5327720	0.212944	671082	0.0268225	2191283	0.0875834	23745977	0.949103	1273399	0.0508965	25019376
IR	Lung	08F1_A	25943993	0.83934	19203818	0.621282	6740175	0.218058	820380	0.0265409	2660065	0.0860584	29424438	0.951939	1485553	0.0480606	30909991
IR	Lung	IR121	27215938	0.826681	20644634	0.627079	6571304	0.199603	905481	0.0275039	3092510	0.0939347	31213929	0.94812	1707995	0.0518802	32921924
IR	Lung	IR122	23717781	0.849998	17691505	0.634028	6026276	0.21597	752026	0.0269511	2061904	0.0738945	26531711	0.950844	1371622	0.0491562	27903333
IR	Muscle	131	33640169	0.885446	21219804	0.558528	12420365	0.326917	1304879	0.0343458	1355414	0.035676	36300462	0.955467	1691896	0.0445325	37992358
IR	Muscle	132	22329737	0.876689	14283521	0.560786	8046216	0.315903	887987	0.0348633	959459	0.0376694	24177183	0.949222	1293340	0.0507779	25470523
IR	Muscle	02FC_1	31284945	0.890793	19168253	0.545788	12116692	0.345005	1260900	0.0359023	1269300	0.0361415	33815145	0.962837	1305192	0.0371634	35120337
IR	Muscle	05F1C1	27019941	0.872314	17836145	0.575824	9183796	0.29649	1107139	0.035743	1262962	0.0407736	29390042	0.94883	1584978	0.0511696	30975020
IR	Muscle	07F1C1	27748355	0.872364	18336555	0.576472	9411800	0.295892	1182665	0.0371811	1187147	0.037322	30118167	0.946867	1690051	0.0531325	31808218
IR	Muscle	08F1_A	26238445	0.875488	16939585	0.565216	9298860	0.310271	1059867	0.0353642	1133587	0.0378239	28431899	0.948676	1538191	0.0513242	29970090
IR	Muscle	IR122	31315029	0.876704	20008236	0.560156	11306793	0.316548	1303326	0.0364883	1285422	0.035987	33903777	0.94918	1815255	0.0508204	35719032
IR	Spleen	131	23899422	0.82206	14226513	0.489344	9672909	0.332715	704604	0.024236	2878498	0.0990106	27482524	0.945306	1590092	0.0546938	29072616
IR	Spleen	132	19277430	0.81745	11503596	0.487804	7773834	0.329646	583880	0.0247591	2392312	0.101445	22253622	0.943654	1328778	0.0563462	23582400
IR	Spleen	02FC_1	24330041	0.801716	14825340	0.48852	9504701	0.313196	748302	0.0246578	3572827	0.117731	28651170	0.944105	1696278	0.0558952	30347448
IR	Spleen	08F1_A	22914639	0.803254	14058391	0.492806	8856248	0.310449	689349	0.0241646	3304343	0.115831	26908331	0.94325	1618927	0.0567502	28527258
IR	Spleen	IR121	24141582	0.798976	14882929	0.492557	9258653	0.306419	739677	0.0244799	3280265	0.108562	28161524	0.932018	2054122	0.0679821	30215646
IR	Spleen	IR122	24608905	0.815281	14967685	0.495872	9641220	0.319409	725183	0.024025	3376854	0.111874	28710942	0.95118	1473624	0.0488204	30184566
IR	Testis	131	28142812	0.809591	21555777	0.6201	6587035	0.189491	1081428	0.0311097	3663018	0.105375	32887258	0.946075	1874527	0.0539249	34761785
IR	Testis	132	32910178	0.818574	25515488	0.634646	7394690	0.183928	1260922	0.0313629	4047985	0.100685	38219085	0.950622	1985206	0.049378	40204291
IR	Testis	02FC_1	27087988	0.771381	20094719	0.572235	6993269	0.199146	1132223	0.0322422	4764503	0.135678	32984714	0.939301	2131509	0.0606987	35116223
IR	Testis	05F1C1	32325669	0.796472	24584702	0.605742	7740967	0.19073	1229721	0.0302991	4923341	0.121306	38478731	0.948077	2107352	0.051923	40586083
IR	Testis	07F1C1	32828643	0.786957	24424275	0.58549	8404368	0.201467	1271617	0.0304828	5228608	0.125338	39328868	0.942778	2387067	0.0572219	41715935
IR	Testis	08F1_A	32884195	0.757665	23851031	0.549537	9033164	0.208128	1357131	0.0312689	6329881	0.145843	40571207	0.934777	2830803	0.0652229	43402010
IR	Testis	IR121	28132791	0.81484	21739478	0.629663	6393313	0.185176	1055283	0.0305653	3636767	0.105336	32824841	0.950741	1700709	0.0492594	34525550
IR	Testis	IR122	32784792	0.817218	25368501	0.632354	7416291	0.184864	1236185	0.0308141	4126304	0.102855	38147281	0.950888	1970259	0.0491122	40117540
IR	Thyroid	131	24797031	0.819248	18345741	0.606109	6451290	0.213139	851612	0.0281357	1803097	0.059571	27451740	0.906954	2816309	0.0930456	30268049
IR	Thyroid	132	20376024	0.814911	15384090	0.615266	4991934	0.199646	806663	0.0322614	1446093	0.0578345	22628780	0.905007	2375198	0.0949928	25003978
IR	Thyroid	02FC_1	23714994	0.816098	17366220	0.597619	6348774	0.218479	712076	0.0245045	1853970	0.0638002	26281040	0.904402	2777970	0.0955975	29059010
IR	Thyroid	05F1C1	27490159	0.822958	20407017	0.610914	7083142	0.212044	1182169	0.03539	2110123	0.0631696	30782451	0.921518	2621621	0.0784821	33404072
IR	Thyroid	07F1C1	25040460	0.817944	18780846	0.613475	6259614	0.20447	931776	0.0304364	1895240	0.0619078	27867476	0.910288	2746422	0.0897116	30613898
IR	Thyroid	08F1_A	21991433	0.818648	16432632	0.611717	5558801	0.206931	866187	0.0322445	1375774	0.0512142	24233394	0.902106	2629733	0.0978938	26863127
IR	Thyroid	IR121	23260290	0.823968	17637120	0.624774	5623170	0.199194	789804	0.0279779	1571262	0.0556601	25621356	0.907606	2608240	0.0923938	28229596
IR	Thyroid	IR122	29530668	0.823478	22300657	0.621865	7230011	0.201613	1233010	0.0343831	1975026	0.0550746	32738704	0.912936	3122212	0.0870645	35860916
MC	Brain	14	23931228	0.827175	18285508	0.632033	5645720	0.195143	781243	0.0270034	2785547	0.0962815	27498018	0.95046	1433248	0.0495398	28931266
MC	Brain	15b	20882148	0.8308	16078542	0.639688	4803606	0.191112	660987	0.0262975	2461726	0.0979402	24004861	0.955038	1130130	0.0449624	25134991
MC	Brain	16b	27949862	0.834345	21595255	0.64465	6354607	0.189694	896537	0.026763	3145698	0.0939038	31992097	0.955012	1507072	0.0449883	33499169
MC	Brain	18b	29071868	0.83954	22383942	0.646405	6687926	0.193134	907787	0.0262151	3108892	0.0897788	33088547	0.955534	1539799	0.0444664	34628346
MC	Brain	B2C	26209143	0.840828	20164972	0.646922	6044171	0.193906	831514	0.0266762	2714619	0.0870889	29755276	0.954593	1415373	0.0454072	31170649
MC	Brain	C12	27849100	0.841485	21525173	0.650402	6323927	0.191083	900145	0.0271987	2915492	0.0880941	31664737	0.956778	1430456	0.0432225	33095193
MC	Brain	E1b	26444770	0.838108	20514676	0.650167	5930094	0.187941	843194	0.0267231	2925813	0.0927271	30213777	0.957558	1339174	0.0424421	31552951
MC	Brain	F1B	27179412	0.843913	20872261	0.648078	6307151	0.195835	838197	0.0260258	2770270	0.0860161	30787879	0.955955	1418522	0.0440447	32206401
MC	Gut	15b	23188456	0.846694	16757323	0.61187	6431133	0.234824	724514	0.0264546	2106889	0.0769301	26019859	0.950079	1367189	0.049921	27387048
MC	Gut	16b	21663260	0.840264	15695936	0.608806	5967324	0.231458	656720	0.0254725	1985300	0.0770048	24305280	0.942741	1476225	0.0572591	25781505
MC	Gut	18b	25681480	0.837954	18236463	0.595032	7445017	0.242921	741048	0.0241794	2283402	0.0745045	28705930	0.936638	1941923	0.0633624	30647853
MC	Gut	B2C	26189078	0.850477	18301344	0.594327	7887734	0.25615	717328	0.0232949	2164431	0.0702888	29070837	0.94406	1722574	0.0559397	30793411
MC	Gut	C12	22501888	0.854935	15757804	0.598701	6744084	0.256234	700960	0.0266322	1601186	0.0608353	24804034	0.942403	1515965	0.0575975	26319999
MC	Gut	E1b	27762311	0.856335	19505158	0.601641	8257153	0.254694	923678	0.0284911	2103866	0.0648942	30789855	0.94972	1630063	0.0502797	32419918
MC	Heart	14	23600334	0.883484	15041034	0.563064	8559300	0.320419	626099	0.0234382	1373344	0.0514114	25599777	0.958333	1113039	0.0416669	26712816
MC	Heart	15b	31987931	0.88617	19703888	0.545862	12284043	0.340308	790477	0.0218988	1872448	0.0518729	34650856	0.959942	1445962	0.0400579	36096818
MC	Heart	16b	28737933	0.887163	16941907	0.52301	11796026	0.364153	709747	0.0219105	1687687	0.0521003	31135367	0.961174	1257692	0.038826	32393059
MC	Heart	18b	29918776	0.893174	18161283	0.542174	11757493	0.351	709032	0.021167	1550912	0.0462999	32178720	0.960641	1318406	0.0393588	33497126
MC	Heart	B2C	28559939	0.885272	16392472	0.508117	12167467	0.377155	678513	0.0210319	1625818	0.0503955	30864270	0.956699	1396930	0.0433006	32261200
MC	Heart	C12	28136696	0.883678	17409292	0.546767	10727404	0.336911	730839	0.0229532	1620598	0.0508975	30488133	0.957529	1352302	0.0424712	31840435
MC	Heart	E1b	28500361	0.884665	16956672	0.526343	11543689	0.358322	680658	0.021128	1693551	0.0525686	30874570	0.958361	1341426	0.0416385	32215996
MC	Heart	F1B	34698106	0.891573	21294176	0.547157	13403930	0.344416	811596	0.0208541	1776805	0.0456553	37286507	0.958083	1631333	0.0419174	38917840
MC	Kidney	14	29364423	0.871267	20271830	0.601482	9092593	0.269785	900433	0.0267166	1900613	0.0563928	32165469	0.954376	1537665	0.0456238	33703134
MC	Kidney	15b	28031472	0.851729	19271519	0.58556	8759953	0.266169	931829	0.0283134	2348210	0.0713498	31311511	0.951392	1599734	0.0486075	32911245
MC	Kidney	16b	27013892	0.854319	18106217	0.572613	8907675	0.281707	896028	0.0283371	2152594	0.0680762	30062514	0.950733	1557851	0.0492673	31620365
MC	Kidney	18b	30202285	0.881097	20767352	0.60585	9434933	0.275247	891999	0.0260225	1721285	0.0502154	32815569	0.957335	1462480	0.0426652	34278049
MC	Kidney	B2C	31599145	0.862962	21643609	0.59108	9955536	0.271882	1025634	0.0280097	2268255	0.0619453	34893034	0.952917	1724040	0.047083	36617074
MC	Kidney	C12	26521342	0.876229	18164710	0.600138	8356632	0.276092	925412	0.0305744	1527913	0.0504802	28974667	0.957284	1292909	0.042716	30267576
MC	Kidney	E1b	33578966	0.851952	23119198	0.586571	10459768	0.265381	1145953	0.0290746	2809062	0.0712704	37533981	0.952297	1880184	0.0477033	39414165
MC	Kidney	F1B	30248722	0.857054	20841485	0.590513	9407237	0.26654	1028218	0.0291331	2389454	0.0677017	33666394	0.953888	1627458	0.0461117	35293852
MC	Liver	14	40130076	0.846275	16930628	0.357038	23199448	0.489237	842962	0.0177766	1581133	0.0333434	42554171	0.897395	4865495	0.102605	47419666
MC	Liver	15b	30040827	0.851964	15918442	0.45145	14122385	0.400514	799631	0.0226777	1518828	0.0430743	32359286	0.917716	2901377	0.0822837	35260663
MC	Liver	16b	35279337	0.85609	17654692	0.428409	17624645	0.42768	826750	0.0200619	1544052	0.037468	37650139	0.913619	3559730	0.0863805	41209869
MC	Liver	18b	38623011	0.844897	15324716	0.335236	23298295	0.509661	747365	0.016349	1479399	0.0323626	40849775	0.893609	4863499	0.106391	45713274
MC	Liver	B2C	35209675	0.839365	16375283	0.390371	18834392	0.448994	928858	0.0221431	1690843	0.0403081	37829376	0.901816	4118607	0.0981837	41947983
MC	Liver	C12	35853986	0.844309	16889693	0.397728	18964293	0.446581	852955	0.0200858	1712420	0.040325	38419361	0.90472	4046110	0.09528	42465471
MC	Liver	E1b	35676327	0.854743	19846334	0.475484	15829993	0.379259	1031599	0.0247153	1603454	0.038416	38311380	0.917874	3427882	0.0821261	41739262
MC	Liver	F1B	31441778	0.85706	16466721	0.448861	14975057	0.4082	806209	0.0219762	1453149	0.0396109	33701136	0.918647	2984472	0.0813527	36685608
MC	Lung	14	26029680	0.820791	18374955	0.579416	7654725	0.241376	834754	0.0263222	3249540	0.102467	30113974	0.949581	1598936	0.0504191	31712910
MC	Lung	18b	28633735	0.828261	21025282	0.608178	7608453	0.220082	931482	0.0269441	3179007	0.0919561	32744224	0.947161	1826695	0.0528391	34570919
MC	Lung	C12	27151842	0.826993	19076385	0.58103	8075457	0.245963	845282	0.0257457	3130940	0.0953625	31128064	0.948102	1703927	0.0518984	32831991
MC	Lung	E1b	28711750	0.828353	18025676	0.520053	10686074	0.3083	817178	0.0235761	3516323	0.101448	33045251	0.953377	1616011	0.046623	34661262
MC	Muscle	14	31602746	0.879866	19160978	0.533469	12441768	0.346397	1229072	0.0342191	1504045	0.0418748	34335863	0.95596	1581810	0.0440399	35917673
MC	Muscle	15b	27519122	0.889448	17251598	0.557591	10267524	0.331858	1084782	0.0350613	1121501	0.0362481	29725405	0.960758	1214134	0.0392421	30939539
MC	Muscle	16b	33956841	0.876849	20784386	0.536704	13172455	0.340145	1390239	0.0358994	1610320	0.0415824	36957400	0.954331	1768579	0.0456691	38725979
MC	Muscle	18b	31947062	0.890915	18840630	0.525413	13106432	0.365502	1167147	0.0325485	1240992	0.0346078	34355201	0.958072	1503501	0.0419285	35858702
MC	Muscle	B2C	30836318	0.884341	18368737	0.526789	12467581	0.357552	1212021	0.034759	1291921	0.0370504	33340260	0.95615	1529005	0.0438496	34869265
MC	Muscle	C12	30528624	0.869633	18462348	0.525915	12066276	0.343718	1291143	0.0367793	1643112	0.0468054	33462879	0.953218	1642306	0.0467824	35105185
MC	Muscle	E1b	32539387	0.880391	20066756	0.542929	12472631	0.337462	1279847	0.0346278	1448713	0.0391966	35267947	0.954215	1692204	0.0457846	36960151
MC	Muscle	F1B	31631660	0.885016	19316551	0.540454	12315109	0.344562	1239114	0.0346689	1336543	0.0373949	34207317	0.95708	1534010	0.0429198	35741327
MC	Spleen	14	25922667	0.792604	15497685	0.473853	10424982	0.318751	961893	0.0294106	3887631	0.118867	30772191	0.940881	1933515	0.0591186	32705706
MC	Spleen	15b	30382618	0.843801	17225513	0.478395	13157105	0.365406	833863	0.0231585	2979272	0.0827418	34195753	0.949701	1811093	0.0502986	36006846
MC	Spleen	16b	30771703	0.82588	17471352	0.468913	13300351	0.356968	846497	0.0227191	3866959	0.103785	35485159	0.952385	1774110	0.0476153	37259269
MC	Spleen	18b	29625349	0.847618	15201279	0.434928	14424070	0.412691	761293	0.0217815	2677968	0.07662	33064610	0.94602	1886675	0.0539801	34951285
MC	Spleen	B2C	30424810	0.83641	18023752	0.495492	12401058	0.340918	845398	0.0232409	3381387	0.0929578	34651595	0.952608	1723896	0.0473917	36375491
MC	Spleen	C12	27840520	0.842247	15389963	0.465586	12450557	0.376661	707216	0.0213951	3054110	0.0923946	31601846	0.956036	1453222	0.0439637	33055068
MC	Spleen	E1b	26513727	0.811509	16023769	0.490441	10489958	0.321067	835757	0.0255801	3720573	0.113876	31070057	0.950965	1602089	0.0490353	32672146
MC	Spleen	F1B	26848097	0.805402	15631857	0.468932	11216240	0.33647	928285	0.0278472	3824375	0.114725	31600757	0.947975	1734250	0.0520249	33335007
MC	Testis	14	31876753	0.833225	25396133	0.663829	6480620	0.169397	1313326	0.034329	3031742	0.0792466	36221821	0.946801	2035242	0.0531991	38257063
MC	Testis	15b	27846034	0.779573	21662408	0.606457	6183626	0.173116	1094360	0.0306375	3525411	0.0986968	32465805	0.908907	3253798	0.0910928	35719603
MC	Testis	16b	32759360	0.792164	25827005	0.624531	6932355	0.167633	1311503	0.0317138	3602612	0.0871158	37673475	0.910994	3680792	0.0890063	41354267
MC	Testis	18b	29255647	0.78057	22675761	0.605012	6579886	0.175558	1160980	0.0309761	3819973	0.101921	34236600	0.913466	3243273	0.0865337	37479873
MC	Testis	B2C	32212647	0.82313	25068475	0.640575	7144172	0.182555	1252322	0.0320006	3747733	0.0957658	37212702	0.950896	1921648	0.0491039	39134350
MC	Testis	C12	30634011	0.815907	23787589	0.633559	6846422	0.182348	1198851	0.0319302	3755045	0.100012	35587907	0.947849	1958041	0.0521505	37545948
MC	Testis	E1b	30863367	0.819134	24009399	0.637225	6853968	0.181909	1190400	0.031594	3710863	0.0984888	35764630	0.949217	1913399	0.0507829	37678029
MC	Testis	F1B	32803421	0.822588	25560050	0.640951	7243371	0.181637	1271854	0.0318934	3751280	0.0940682	37826555	0.94855	2051751	0.0514503	39878306
MC	Thyroid	14	22467196	0.823361	16930010	0.620438	5537186	0.202923	901133	0.033024	1493409	0.0547293	24861738	0.911114	2425448	0.088886	27287186
MC	Thyroid	15b	20820929	0.834057	15833590	0.634271	4987339	0.199786	725235	0.0290519	1442017	0.0577651	22988181	0.920874	1975264	0.0791263	24963445
MC	Thyroid	16b	22475370	0.825979	16963651	0.623421	5511719	0.202558	787892	0.0289554	1476400	0.0542583	24739662	0.909193	2470918	0.0908073	27210580
MC	Thyroid	18b	20294445	0.825368	15365228	0.624898	4929217	0.20047	705081	0.0286754	1107848	0.0450558	22107374	0.899099	2480989	0.100901	24588363
MC	Thyroid	B2C	19358832	0.821397	14720286	0.624583	4638546	0.196814	745428	0.0316286	1038742	0.0440739	21143002	0.897099	2425187	0.102901	23568189
MC	Thyroid	C12	21162726	0.811889	16147204	0.619473	5015522	0.192416	751841	0.0288437	1645945	0.0631452	23560512	0.903878	2505525	0.0961222	26066037
MC	Thyroid	E1b	22545172	0.814063	17292576	0.624402	5252596	0.189661	838662	0.0302825	1571688	0.0567506	24955522	0.901096	2739104	0.0989038	27694626
MC	Thyroid	F1B	30967453	0.789588	23698415	0.604247	7269038	0.185341	1254251	0.0319801	2080591	0.0530496	34302295	0.874618	4917446	0.125382	39219741
