# Supplementary material for: Genomic resources for wild populations of the house mouse, Mus musculus and its close relative Mus spretus
Source: Sci Data. 2016 Sep 13;3:160075. doi: 10.1038/sdata.2016.75 (PMC5020872; doi:10.1038/sdata.2016.75)
Supplement: Supplementary Table 4 [file sdata201675-s5.xlsx]

## Sheet: Sheet2
Supplementary Table 4: Number of segregating sites and corresponding Theta Watterson estimates for each population.
Chromosome	No. of mappable bp*	Iran	France	Germany	Heligoland	Kazakhstan	Czech Republic	Afghanistan	India	M. spretus
chr1	191909192	2278380	1302056	1218622	333287	1210706	1162248	1461670	5132473	1837301
chr2	178326651	1913628	1084937	980429	327844	1039286	924730	1291757	4470655	1596053
chr3	156398855	1835826	1050617	956072	221547	998513	919029	1355973	4243169	1563217
chr4	152055611	1669781	994569	923851	132583	919612	893421	1123093	3924550	1342331
chr5	147919674	1722353	936715	847535	246588	927668	864352	1098079	3884013	1449523
chr6	146336543	1740502	1061088	975181	239313	1015164	1025422	1188953	3855188	1520325
chr7	141855407	1465037	898970	900493	154203	841294	911315	1035719	3389683	1313132
chr8	125611432	1442098	788127	737920	230393	788908	722234	967370	3343229	1245259
chr9	121157018	1395240	770504	712988	219086	709652	696283	882799	3205487	1072122
chr10	127067662	1572508	870058	770530	123506	799079	907061	936539	3534954	1253836
chr11	118745945	1301343	681069	693298	163612	654671	616706	869942	3075204	1029938
chr12	116922420	1336688	761974	703820	203948	672627	689281	821190	2954963	1138713
chr13	117121193	1355442	727260	700027	163689	658460	649710	790379	3083285	1150485
chr14	121442110	1376540	691476	706487	229803	686993	701497	878193	3145684	1128446
chr15	100653315	1189140	618494	621358	188030	642624	632888	761605	2738828	968870
chr16	95019758	1131404	621920	545893	95989	616741	634509	762022	2616923	937744
chr17	91707462	1107277	752277	726410	141947	807632	837934	895828	2454875	873439
chr18	87452634	1050662	551145	496997	101955	494939	525510	650411	2411256	878769
chr19	58205856	717409	390216	360844	112496	350812	372367	443801	1598103	576384
SUM	2395908738	27601258	15553472	14578755	3629819	14835381	14686497	18215323	63062522	22875887
No. of chromosomes (sample size)		16	16	16	6	16	16	12	20	16
ai		3.32	3.32	3.32	2.28	3.32	3.32	3.02	3.55	3.32
Theta/bp (%)		0.35	0.2	0.18	0.07	0.19	0.18	0.25	0.74	0.29
* number of bases on chromosome without sequencing gaps (i.e. N)
