# Supplementary material for: Genomic resources for wild populations of the house mouse, Mus musculus and its close relative Mus spretus
Source: Sci Data. 2016 Sep 13;3:160075. doi: 10.1038/sdata.2016.75 (PMC5020872; doi:10.1038/sdata.2016.75)
Supplement: Supplementary Table 5 [file sdata201675-s6.xlsx]

## Sheet: table
Supplementary Table 5: Pairwise relatedness estimates for all possible pairs of individuals in the sample
Individual 1	Individual 2	Relatedness Phi	relatedness category
CR12	CR13	0.253846	first generation relative
AL33	AL42	0.246575	first generation relative
SP68	SP69	0.243542	first generation relative
AL16	AL19	0.220994	first generation relative
AH15	JR5-F1C	0.185328	first generation relative
AL38	AL42	0.150943	first generation relative
AL41	AL42	0.131579	first generation relative
AL33	AL38	0.129771	first generation relative
JR11	JR7-F1C	0.126923	first generation relative
14	15B	0.119792	first generation relative
SP68	SP70	0.0921986	second generation relative
15B	18B	0.0918367	second generation relative
JR11	JR15	0.0909091	second generation relative
AL38	AL41	0.0729927	third generation relative
AL33	AL41	0.0725806	third generation relative
416	424	0.0648649	third generation relative
JR15	JR5-F1C	0.0627306	third generation relative
AH15	JR15	0.0620438	third generation relative
AL40	AL42	0.0588235	third generation relative
16B	18B	0.0520833	third generation relative
HG06	HG08	0.0508475	third generation relative
15B	16B	0.0445545	third generation relative
SP69	SP70	0.043956	third generation relative
AL38	AL40	0.0413223	third generation relative
14	E1	0.0412371	third generation relative
14	16B	0.037234	third generation relative
15B	E1	0.0336538	third generation relative
15B	C1	0.0326087	third generation relative
SP39	SP68	0.0296296	third generation relative
413	424	0.0273973	third generation relative
424	444	0.0257732	third generation relative
B2C	E1	0.0177515	third generation relative
JR15	JR2-F1C	0.0174825	third generation relative
SP62	SP68	0.0160643	third generation relative
SP39	SP69	0.00766284	third generation relative
AH23	JR7-F1C	0	unrelated
AL19	AL1	0	unrelated
CR29	CR16	0	unrelated
SP36	SP70	0	unrelated
H26	H27	-0.00223714	unrelated
SP36	SP68	-0.00363636	unrelated
JR2-F1C	JR7-F1C	-0.00369004	unrelated
SP39	SP41	-0.00378788	unrelated
E1	F1B	-0.00625	unrelated
CR12	CR16	-0.00657895	unrelated
SP39	SP70	-0.00735294	unrelated
JR15	JR7-F1C	-0.00738007	unrelated
AL33	AL40	-0.00925926	unrelated
AH23	JR15	-0.0107143	unrelated
SP51	SP68	-0.010989	unrelated
396	416	-0.0112994	unrelated
SP36	SP69	-0.0150376	unrelated
424	435	-0.0163043	unrelated
SP51	SP70	-0.0181818	unrelated
JR2-F1C	JR5-F1C	-0.0184502	unrelated
SP39	SP51	-0.0190114	unrelated
HG06	HG13	-0.0192308	unrelated
16B	E1	-0.0196078	unrelated
AH23	JR2-F1C	-0.0214286	unrelated
JR11	JR2-F1C	-0.0218182	unrelated
SP62	SP69	-0.025	unrelated
CR16	CR46	-0.0268456	unrelated
416	435	-0.027027	unrelated
14	18B	-0.0274725	unrelated
16B	C1	-0.0277778	unrelated
AL1	AL42	-0.027933	unrelated
AH23	JR11	-0.0297398	unrelated
SP41	SP51	-0.0299625	unrelated
AH23	JR5-F1C	-0.0301887	unrelated
JR7-F1C	JR8-F1A	-0.0310078	unrelated
AH23	JR8-F1A	-0.0337079	unrelated
AL16	AL1	-0.0337079	unrelated
SP36	SP39	-0.0339623	unrelated
H30	H34	-0.0342742	unrelated
AL40	AL41	-0.0350877	unrelated
AH15	JR2-F1C	-0.0364964	unrelated
18B	C1	-0.0402299	unrelated
435	444	-0.0412371	unrelated
H15	H34	-0.044586	unrelated
SP36	SP51	-0.0447761	unrelated
JR5-F1C	JR7-F1C	-0.046875	unrelated
H12	H30	-0.0479042	unrelated
396	444	-0.0483871	unrelated
H26	H28	-0.0498866	unrelated
H26	H34	-0.0498915	unrelated
SP41	SP68	-0.0510949	unrelated
396	424	-0.0511364	unrelated
CR16	CR59	-0.0529801	unrelated
SP51	SP69	-0.0530303	unrelated
CR13	CR16	-0.0533333	unrelated
435	AL1	-0.0543478	unrelated
SP41	SP70	-0.0543478	unrelated
435	AL16	-0.0561798	unrelated
416	444	-0.0564103	unrelated
H30	H36	-0.0576541	unrelated
JR15	JR8-F1A	-0.0586081	unrelated
AH15	AH23	-0.0597015	unrelated
AL19	AL42	-0.0604396	unrelated
18B	E1	-0.0606061	unrelated
H28	H30	-0.0630252	unrelated
H15	H26	-0.0630435	unrelated
H34	H36	-0.0668058	unrelated
SP41	SP69	-0.0679245	unrelated
396	435	-0.0681818	unrelated
JR2-F1C	JR8-F1A	-0.0695971	unrelated
H28	H34	-0.0707965	unrelated
CR16	CR25	-0.0728477	unrelated
SP62	SP70	-0.0756972	unrelated
AL16	AL38	-0.0759494	unrelated
H12	H14	-0.076087	unrelated
14	C1	-0.0764706	unrelated
H26	H36	-0.0769231	unrelated
AH15	JR7-F1C	-0.0772201	unrelated
AL19	AL38	-0.0778443	unrelated
H14	H30	-0.0793319	unrelated
JR11	JR8-F1A	-0.0839695	unrelated
H27	H30	-0.0850622	unrelated
AL16	AL42	-0.0867052	unrelated
H27	H34	-0.0873362	unrelated
H24	H30	-0.0878661	unrelated
AH15	JR8-F1A	-0.0881226	unrelated
H14	H26	-0.0900901	unrelated
H15	H24	-0.0905077	unrelated
H12	H27	-0.0907127	unrelated
SP51	SP62	-0.0909091	unrelated
424	AL38	-0.0914634	unrelated
AL38	424	-0.0914634	unrelated
416	AL16	-0.0949721	unrelated
AL16	416	-0.0949721	unrelated
C1	E1	-0.0967742	unrelated
JR5-F1C	JR8-F1A	-0.0968992	unrelated
H26	H30	-0.0969072	unrelated
H14	H15	-0.0991189	unrelated
JR11	JR5-F1C	-0.1	unrelated
H27	H28	-0.100457	unrelated
396	AL19	-0.100559	unrelated
424	AL16	-0.101124	unrelated
H24	H26	-0.10158	unrelated
H24	H36	-0.104121	unrelated
H28	H36	-0.104575	unrelated
H24	H34	-0.105727	unrelated
AL1	AL33	-0.10596	unrelated
444	AL19	-0.106599	unrelated
SP39	SP62	-0.108787	unrelated
413	444	-0.108974	unrelated
H15	H30	-0.109091	unrelated
H14	H34	-0.112088	unrelated
424	AL19	-0.112299	unrelated
H12	H26	-0.113734	unrelated
424	AL1	-0.11413	unrelated
H15	H28	-0.115299	unrelated
H15	H27	-0.115974	unrelated
TP121B	TP7-10F1A2	-0.116959	unrelated
444	AL16	-0.117021	unrelated
H12	H34	-0.1174	unrelated
CR29	CR59	-0.118056	unrelated
H24	H27	-0.118182	unrelated
444	AL1	-0.118557	unrelated
SP36	SP41	-0.118959	unrelated
H15	H36	-0.119247	unrelated
416	AL38	-0.121212	unrelated
424	AL42	-0.122905	unrelated
H12	H15	-0.12395	unrelated
H12	H24	-0.124183	unrelated
H12	H36	-0.126033	unrelated
444	AL38	-0.126437	unrelated
SP36	SP62	-0.127049	unrelated
AL1	AL41	-0.127389	unrelated
435	AL19	-0.128342	unrelated
396	AL16	-0.129412	unrelated
H24	H28	-0.131336	unrelated
SP41	SP62	-0.131687	unrelated
H14	H27	-0.133787	unrelated
HG08	HG13	-0.137255	unrelated
CR25	CR29	-0.138889	unrelated
AL1	CR16	-0.140449	unrelated
416	AL42	-0.144444	unrelated
H14	H36	-0.145022	unrelated
E1	JR2-F1C	-0.145161	unrelated
CR25	CR59	-0.146154	unrelated
H14	H24	-0.146453	unrelated
H12	H28	-0.146608	unrelated
TP3-92	TP7-10F1A2	-0.147727	unrelated
AL19	AL33	-0.149351	unrelated
416	AL1	-0.151351	unrelated
AH15	JR11	-0.152091	unrelated
435	AL38	-0.152439	unrelated
H27	H36	-0.152688	unrelated
H14	H28	-0.154023	unrelated
AL19	AL41	-0.15625	unrelated
E1	TP7-10F1A2	-0.156566	unrelated
15B	F1B	-0.158228	unrelated
AL16	AL33	-0.158621	unrelated
444	AL42	-0.15873	unrelated
AL19	CR16	-0.160221	unrelated
CR13	CR29	-0.160839	unrelated
396	AL42	-0.163743	unrelated
AL16	CR16	-0.168605	unrelated
413	416	-0.170068	unrelated
396	AL38	-0.173077	unrelated
AH23	E1	-0.173554	unrelated
AL19	CR59	-0.175	unrelated
CR16	CR23	-0.175182	unrelated
416	AL19	-0.175532	unrelated
E1	JR15	-0.177419	unrelated
14	F1B	-0.180556	unrelated
AL19	CR29	-0.183908	unrelated
18B	TP121B	-0.187135	unrelated
AL42	CR16	-0.190751	unrelated
CR12	CR59	-0.19084	unrelated
16B	TP121B	-0.19209	unrelated
16B	TP7-10F1A2	-0.192708	unrelated
15B	TP121B	-0.19337	unrelated
AL16	CR29	-0.193939	unrelated
CR29	CR46	-0.197183	unrelated
424	CR16	-0.202247	unrelated
396	413	-0.202899	unrelated
15B	JR15	-0.203252	unrelated
396	AL1	-0.204545	unrelated
424	AL33	-0.205298	unrelated
CR12	CR25	-0.206107	unrelated
CR12	CR29	-0.206897	unrelated
15B	AH23	-0.208333	unrelated
AH23	TP7-10F1A2	-0.208696	unrelated
CR12	CR46	-0.209302	unrelated
CR13	CR46	-0.212598	unrelated
AL1	AL40	-0.212766	unrelated
E1	JR11	-0.21519	unrelated
18B	JR2-F1C	-0.216102	unrelated
AL1	CR29	-0.216374	unrelated
TP121B	TP3-92	-0.217391	unrelated
413	435	-0.219178	unrelated
15B	TP7-10F1A2	-0.219388	unrelated
15B	JR2-F1C	-0.219512	unrelated
16B	F1B	-0.220779	unrelated
16B	B2C	-0.220859	unrelated
E1	JR7-F1C	-0.223176	unrelated
416	AL33	-0.223684	unrelated
CR13	CR59	-0.224806	unrelated
AL1	CR59	-0.229299	unrelated
E1	TP121B	-0.229508	unrelated
AL16	AL41	-0.231788	unrelated
AL19	CR13	-0.232704	unrelated
AH15	E1	-0.233051	unrelated
15B	JR7-F1C	-0.233766	unrelated
444	AL33	-0.236025	unrelated
AL16	CR59	-0.238411	unrelated
14	JR15	-0.241379	unrelated
CR46	CR59	-0.242188	unrelated
444	CR16	-0.244681	unrelated
396	AL33	-0.244755	unrelated
435	AL33	-0.245033	unrelated
16B	AH23	-0.245763	unrelated
JR2-F1C	TP7-10F1A2	-0.245763	unrelated
AL16	CR13	-0.246667	unrelated
16B	JR2-F1C	-0.247934	unrelated
JR15	TP7-10F1A2	-0.25	unrelated
15B	B2C	-0.251497	unrelated
18B	TP7-10F1A2	-0.252688	unrelated
E1	JR5-F1C	-0.253219	unrelated
CR23	CR29	-0.253846	unrelated
18B	B2C	-0.254777	unrelated
B2C	18B	-0.254777	unrelated
18B	AH23	-0.256522	unrelated
416	CR16	-0.256983	unrelated
C1	TP7-10F1A2	-0.258621	unrelated
15B	JR8-F1A	-0.261803	unrelated
18B	JR15	-0.262712	unrelated
413	AL16	-0.264286	unrelated
TP121B	TP17-2	-0.264286	unrelated
14	AH23	-0.265487	unrelated
E1	TP3-92	-0.265957	unrelated
CR23	CR59	-0.267241	unrelated
435	AL41	-0.267516	unrelated
14	B2C	-0.267974	unrelated
18B	F1B	-0.27027	unrelated
AL19	CR46	-0.272152	unrelated
CR16	AL38	-0.272152	unrelated
JR7-F1C	TP7-10F1A2	-0.276018	unrelated
444	CR29	-0.276243	unrelated
435	AL40	-0.276596	unrelated
444	CR13	-0.277108	unrelated
16B	JR7-F1C	-0.277533	unrelated
AL19	AL40	-0.277778	unrelated
CR13	CR25	-0.27907	unrelated
14	TP7-10F1A2	-0.28022	unrelated
424	CR29	-0.280702	unrelated
E1	JR8-F1A	-0.280851	unrelated
16B	JR15	-0.280992	unrelated
AL19	CR25	-0.28125	unrelated
444	AL41	-0.281437	unrelated
413	AL19	-0.281879	unrelated
15B	JR11	-0.285106	unrelated
AL1	CR13	-0.288462	unrelated
C1	TP121B	-0.289308	unrelated
18B	JR7-F1C	-0.289593	unrelated
14	JR2-F1C	-0.293103	unrelated
AH23	C1	-0.293578	unrelated
435	CR13	-0.294872	unrelated
AH23	TP121B	-0.297674	unrelated
AL19	CR12	-0.298137	unrelated
AL42	CR29	-0.301205	unrelated
413	AL1	-0.30137	unrelated
AL16	AL40	-0.303704	unrelated
TP4a	TP7-10F1A2	-0.304965	unrelated
14	TP121B	-0.305389	unrelated
CR59	444	-0.305389	unrelated
C1	JR15	-0.308036	unrelated
396	AL41	-0.308725	unrelated
C1	F1B	-0.308824	unrelated
TP17-2	TP7-10F1A2	-0.309677	unrelated
435	CR29	-0.309942	unrelated
JR7-F1C	TP121B	-0.31068	unrelated
396	CR16	-0.311765	unrelated
424	AL40	-0.312057	unrelated
424	AL41	-0.312102	unrelated
18B	JR8-F1A	-0.313901	unrelated
16B	JR8-F1A	-0.31441	unrelated
435	CR16	-0.314607	unrelated
15B	JR5-F1C	-0.316017	unrelated
JR5-F1C	TP7-10F1A2	-0.316742	unrelated
C1	JR2-F1C	-0.316964	unrelated
B2C	C1	-0.317241	unrelated
396	CR13	-0.317568	unrelated
435	CR25	-0.318471	unrelated
15B	AH15	-0.320513	unrelated
AL1	CR46	-0.322581	unrelated
AL33	CR16	-0.324138	unrelated
JR11	TP7-10F1A2	-0.324444	unrelated
435	CR59	-0.324841	unrelated
14	JR7-F1C	-0.327189	unrelated
AL1	CR23	-0.328671	unrelated
14	JR8-F1A	-0.328767	unrelated
JR15	TP121B	-0.330317	unrelated
18B	JR5-F1C	-0.334842	unrelated
E1	TP17-2	-0.335329	unrelated
AL16	CR46	-0.33557	unrelated
CR25	CR46	-0.335938	unrelated
424	CR59	-0.33758	unrelated
16B	JR11	-0.337662	unrelated
444	AL40	-0.337748	unrelated
18B	JR11	-0.337778	unrelated
16B	JR5-F1C	-0.339207	unrelated
424	CR13	-0.339744	unrelated
TP121B	TP4a	-0.34127	unrelated
AL16	CR12	-0.342105	unrelated
CR12	AL16	-0.342105	unrelated
416	CR29	-0.343023	unrelated
396	CR29	-0.343558	unrelated
AL16	CR25	-0.344371	unrelated
435	CR12	-0.348101	unrelated
CR12	435	-0.348101	unrelated
JR2-F1C	TP121B	-0.348416	unrelated
AL42	CR59	-0.348684	unrelated
JR8-F1A	TP7-10F1A2	-0.349776	unrelated
424	CR25	-0.350318	unrelated
444	CR25	-0.353293	unrelated
CR23	CR25	-0.353448	unrelated
416	AL41	-0.35443	unrelated
413	AL38	-0.357143	unrelated
14	JR11	-0.357466	unrelated
B2C	F1B	-0.361345	unrelated
C1	JR7-F1C	-0.363636	unrelated
AL38	CR59	-0.364964	unrelated
JR11	TP121B	-0.366667	unrelated
444	CR12	-0.369048	unrelated
15B	TP17-2	-0.369697	unrelated
JR15	TP17-2	-0.370732	unrelated
416	AL40	-0.373239	unrelated
416	CR25	-0.373418	unrelated
B2C	JR2-F1C	-0.376812	unrelated
AL38	CR29	-0.377483	unrelated
TP7-10F1A2	TP81B	-0.382353	unrelated
396	CR59	-0.38255	unrelated
16B	AH15	-0.382609	unrelated
413	AL42	-0.382979	unrelated
JR5-F1C	TP121B	-0.383495	unrelated
AH23	F1B	-0.385417	unrelated
416	CR59	-0.386076	unrelated
AH23	TP3-92	-0.386364	unrelated
F1B	JR2-F1C	-0.388889	unrelated
C1	JR11	-0.389671	unrelated
AL41	CR16	-0.390728	unrelated
424	CR12	-0.392405	unrelated
AH15	TP7-10F1A2	-0.392857	unrelated
18B	AH15	-0.397321	unrelated
C1	JR8-F1A	-0.398104	unrelated
JR2-F1C	TP3-92	-0.39823	unrelated
F1B	TP7-10F1A2	-0.398649	unrelated
F1B	JR15	-0.39899	unrelated
14	JR5-F1C	-0.400922	unrelated
15B	TP3-92	-0.403226	unrelated
B2C	JR15	-0.405797	unrelated
396	AL40	-0.406015	unrelated
16B	TP3-92	-0.406593	unrelated
AH23	TP17-2	-0.407035	unrelated
416	CR13	-0.407643	unrelated
AH23	B2C	-0.40796	unrelated
14	AH15	-0.409091	unrelated
JR2-F1C	TP17-2	-0.409756	unrelated
TP51D	TP7-10F1A2	-0.409836	unrelated
AL42	CR13	-0.410596	unrelated
JR15	TP3-92	-0.424779	unrelated
CR23	CR46	-0.429825	unrelated
435	CR46	-0.432258	unrelated
18B	TP17-2	-0.43871	unrelated
AL42	CR46	-0.44	unrelated
AL41	CR29	-0.444444	unrelated
AL19	CR23	-0.445205	unrelated
AL16	CR23	-0.445255	unrelated
14	TP3-92	-0.447674	unrelated
AL33	CR29	-0.449275	unrelated
JR7-F1C	TP3-92	-0.450237	unrelated
14	TP17-2	-0.450331	unrelated
424	CR46	-0.451613	unrelated
JR8-F1A	TP121B	-0.451923	unrelated
TP121B	TP81B	-0.454545	unrelated
TP17-2	TP3-92	-0.455172	unrelated
413	CR16	-0.457143	unrelated
JR7-F1C	TP17-2	-0.457895	unrelated
416	CR12	-0.459119	unrelated
AL38	CR25	-0.459854	unrelated
396	CR12	-0.46	unrelated
AL38	CR13	-0.463235	unrelated
B2C	JR7-F1C	-0.463542	unrelated
AL42	CR12	-0.464052	unrelated
AH15	TP121B	-0.464115	unrelated
444	CR46	-0.466667	unrelated
JR2-F1C	TP4a	-0.471204	unrelated
C1	JR5-F1C	-0.473684	unrelated
JR5-F1C	TP17-2	-0.473684	unrelated
AL40	CR16	-0.474074	unrelated
JR15	TP4a	-0.47644	unrelated
396	CR25	-0.47651	unrelated
E1	TP4a	-0.477124	unrelated
AL42	CR23	-0.478261	unrelated
416	CR46	-0.480769	unrelated
F1B	JR7-F1C	-0.480874	unrelated
AH15	TP3-92	-0.481308	unrelated
AL38	CR46	-0.481481	unrelated
18B	TP3-92	-0.482955	unrelated
JR11	TP17-2	-0.484536	unrelated
JR5-F1C	TP3-92	-0.488152	unrelated
AH15	C1	-0.490566	unrelated
CR13	CR23	-0.495652	unrelated
16B	TP17-2	-0.496894	unrelated
F1B	JR11	-0.497326	unrelated
JR8-F1A	TP3-92	-0.497653	unrelated
AL33	CR59	-0.5	unrelated
AH15	TP17-2	-0.502591	unrelated
CR12	CR23	-0.504274	unrelated
435	CR23	-0.51049	unrelated
TP17-2	TP81B	-0.514286	unrelated
JR11	TP3-92	-0.516279	unrelated
413	CR13	-0.516949	unrelated
F1B	TP121B	-0.518797	unrelated
AH15	F1B	-0.521505	unrelated
396	CR46	-0.52381	unrelated
B2C	JR11	-0.52551	unrelated
JR8-F1A	TP17-2	-0.526042	unrelated
JR7-F1C	TP4a	-0.528409	unrelated
TP3-92	TP81B	-0.531746	unrelated
AL38	CR12	-0.536232	unrelated
424	CR23	-0.538462	unrelated
TP1	TP121B	-0.538462	unrelated
413	AL33	-0.539823	unrelated
F1B	JR5-F1C	-0.540984	unrelated
B2C	JR5-F1C	-0.541667	unrelated
F1B	JR8-F1A	-0.545946	unrelated
AL41	CR59	-0.546154	unrelated
B2C	TP7-10F1A2	-0.547771	unrelated
413	CR29	-0.548872	unrelated
AL38	CR23	-0.552846	unrelated
15B	TP81B	-0.554795	unrelated
C1	TP3-92	-0.554878	unrelated
AH23	TP4a	-0.556757	unrelated
413	CR12	-0.558333	unrelated
B2C	JR8-F1A	-0.561856	unrelated
H30	JR2-F1C	-0.563275	unrelated
JR11	TP4a	-0.566667	unrelated
E1	TP81B	-0.567568	unrelated
444	CR23	-0.568627	unrelated
AH15	B2C	-0.569231	unrelated
JR15	TP81B	-0.569892	unrelated
TP121B	TP51D	-0.570093	unrelated
413	CR59	-0.571429	unrelated
H30	JR11	-0.571429	unrelated
TP1	TP7-10F1A2	-0.575758	unrelated
416	CR23	-0.576389	unrelated
B2C	TP121B	-0.577465	unrelated
AH23	TP81B	-0.577778	unrelated
JR2-F1C	TP81B	-0.580645	unrelated
H30	JR7-F1C	-0.582474	unrelated
15B	TP4a	-0.582781	unrelated
H30	JR15	-0.583127	unrelated
AL33	CR13	-0.585366	unrelated
TP3-92	TP4a	-0.587786	unrelated
H30	JR5-F1C	-0.590206	unrelated
H26	JR11	-0.591036	unrelated
H26	JR7-F1C	-0.592068	unrelated
18B	TP4a	-0.595745	unrelated
AL33	CR25	-0.596774	unrelated
H26	JR2-F1C	-0.600543	unrelated
JR15	TP1	-0.604396	unrelated
TP1	JR15	-0.604396	unrelated
H34	JR2-F1C	-0.60686	unrelated
AL40	CR29	-0.609375	unrelated
16B	TP4a	-0.612245	unrelated
H26	JR15	-0.61413	unrelated
AH23	H30	-0.61461	unrelated
H27	JR11	-0.618644	unrelated
AH23	H26	-0.618785	unrelated
413	AL41	-0.621849	unrelated
AL33	CR46	-0.622951	unrelated
F1B	TP3-92	-0.623188	unrelated
JR8-F1A	TP4a	-0.623596	unrelated
18B	TP81B	-0.625	unrelated
TP1	AH23	-0.625	unrelated
JR7-F1C	TP81B	-0.625731	unrelated
396	CR23	-0.62963	unrelated
413	CR25	-0.630252	unrelated
JR5-F1C	TP4a	-0.630682	unrelated
AL40	CR25	-0.631579	unrelated
H27	JR2-F1C	-0.632877	unrelated
H27	JR7-F1C	-0.634286	unrelated
H26	JR5-F1C	-0.634561	unrelated
JR7-F1C	TP1	-0.634731	unrelated
H27	JR15	-0.635616	unrelated
JR15	TP51D	-0.639535	unrelated
H36	JR2-F1C	-0.642487	unrelated
AL41	CR13	-0.643411	unrelated
H34	JR15	-0.643799	unrelated
H34	JR11	-0.644022	unrelated
E1	TP1	-0.645833	unrelated
AH15	H30	-0.647059	unrelated
TP1	TP3-92	-0.647541	unrelated
AH15	TP4a	-0.648045	unrelated
HG06	TP121B	-0.648148	unrelated
H34	JR7-F1C	-0.648352	unrelated
H34	JR5-F1C	-0.651099	unrelated
H36	JR11	-0.653333	unrelated
H24	JR2-F1C	-0.65374	unrelated
AH23	H34	-0.656836	unrelated
H36	JR7-F1C	-0.657682	unrelated
H12	JR2-F1C	-0.658854	unrelated
AL41	CR46	-0.664062	unrelated
H24	JR11	-0.665714	unrelated
444	H30	-0.665746	unrelated
16B	TP81B	-0.669014	unrelated
H12	JR11	-0.670241	unrelated
AH15	H26	-0.674157	unrelated
JR2-F1C	TP51D	-0.674419	unrelated
AH23	TP51D	-0.674699	unrelated
HG06	TP7-10F1A2	-0.674797	unrelated
H36	JR15	-0.676166	unrelated
AH23	H27	-0.67688	unrelated
AL41	CR25	-0.676923	unrelated
H30	JR8-F1A	-0.676923	unrelated
HG06	JR7-F1C	-0.677215	unrelated
444	H34	-0.677515	unrelated
H27	JR5-F1C	-0.68	unrelated
H36	JR5-F1C	-0.681941	unrelated
15B	TP1	-0.683099	unrelated
AL40	CR59	-0.684211	unrelated
H26	JR8-F1A	-0.684507	unrelated
C1	TP17-2	-0.685315	unrelated
H12	JR7-F1C	-0.685637	unrelated
AH23	H36	-0.686842	unrelated
H24	JR7-F1C	-0.687861	unrelated
HG08	TP7-10F1A2	-0.688525	unrelated
H15	JR2-F1C	-0.690476	unrelated
AH15	H36	-0.692513	unrelated
H24	JR15	-0.692521	unrelated
H28	JR11	-0.692529	unrelated
HG06	JR15	-0.693642	unrelated
AH15	H34	-0.694823	unrelated
H15	JR15	-0.695767	unrelated
AL33	CR12	-0.696	unrelated
444	H15	-0.697329	unrelated
H12	JR15	-0.697917	unrelated
AH23	H24	-0.698592	unrelated
HG13	TP121B	-0.7	unrelated
TP17-2	TP4a	-0.7	unrelated
H28	JR2-F1C	-0.70195	unrelated
H28	JR7-F1C	-0.703488	unrelated
14	TP81B	-0.704545	unrelated
416	H30	-0.705382	unrelated
C1	TP4a	-0.705426	unrelated
JR7-F1C	TP51D	-0.707006	unrelated
H15	JR7-F1C	-0.707989	unrelated
14	TP4a	-0.708029	unrelated
JR11	TP81B	-0.708571	unrelated
C1	TP81B	-0.709677	unrelated
H34	JR8-F1A	-0.710383	unrelated
AH15	H27	-0.711048	unrelated
H14	JR2-F1C	-0.712707	unrelated
H28	JR15	-0.713092	unrelated
H15	JR11	-0.713896	unrelated
H12	JR5-F1C	-0.715447	unrelated
435	H30	-0.715909	unrelated
HG08	TP121B	-0.719626	unrelated
HG08	JR7-F1C	-0.719745	unrelated
HG08	JR15	-0.72093	unrelated
HG13	JR15	-0.721212	unrelated
H24	JR5-F1C	-0.725434	unrelated
413	CR46	-0.726496	unrelated
15B	TP51D	-0.727273	unrelated
AH23	H12	-0.727513	unrelated
B2C	TP3-92	-0.727891	unrelated
AH23	H15	-0.728495	unrelated
AL19	H30	-0.729577	unrelated
15B	H30	-0.730028	unrelated
HG13	TP7-10F1A2	-0.730435	unrelated
JR5-F1C	TP1	-0.730539	unrelated
444	H36	-0.733333	unrelated
HG13	JR7-F1C	-0.733333	unrelated
AH23	H28	-0.733711	unrelated
AL41	CR12	-0.740458	unrelated
H14	JR7-F1C	-0.740634	unrelated
396	H30	-0.741279	unrelated
18B	TP1	-0.742424	unrelated
E1	H30	-0.742466	unrelated
H14	JR11	-0.746439	unrelated
424	H30	-0.75	unrelated
416	H34	-0.75076	unrelated
AH15	H15	-0.751366	unrelated
H15	JR5-F1C	-0.752066	unrelated
444	H26	-0.752294	unrelated
444	H24	-0.753125	unrelated
H36	JR8-F1A	-0.753351	unrelated
JR5-F1C	TP81B	-0.754386	unrelated
H27	JR8-F1A	-0.755682	unrelated
435	H34	-0.756098	unrelated
AL1	H30	-0.758523	unrelated
AL41	CR23	-0.758621	unrelated
AH15	H24	-0.759312	unrelated
15B	HG06	-0.759398	unrelated
444	H28	-0.761006	unrelated
AL16	H30	-0.763006	unrelated
H28	JR5-F1C	-0.764535	unrelated
H14	JR15	-0.765193	unrelated
15B	H26	-0.765244	unrelated
AH15	H12	-0.766129	unrelated
AL19	H34	-0.767372	unrelated
E1	TP51D	-0.768657	unrelated
396	H34	-0.76875	unrelated
AH15	TP81B	-0.770115	unrelated
JR5-F1C	TP51D	-0.770701	unrelated
444	H12	-0.772595	unrelated
HG08	JR2-F1C	-0.773256	unrelated
AL1	H34	-0.77439	unrelated
413	AL40	-0.776699	unrelated
435	H15	-0.776758	unrelated
AL40	CR46	-0.776786	unrelated
444	H27	-0.777778	unrelated
AL40	CR13	-0.778761	unrelated
E1	H26	-0.778788	unrelated
HG06	JR2-F1C	-0.780347	unrelated
AH15	H28	-0.78098	unrelated
H28	AH15	-0.78098	unrelated
AH23	H14	-0.783708	unrelated
15B	HG13	-0.784	unrelated
AH23	HG06	-0.784431	unrelated
JR8-F1A	TP81B	-0.786127	unrelated
15B	HG08	-0.787879	unrelated
435	H36	-0.78806	unrelated
16B	H30	-0.788301	unrelated
H14	JR5-F1C	-0.789625	unrelated
416	H15	-0.789634	unrelated
AL33	CR23	-0.790909	unrelated
424	H34	-0.792683	unrelated
396	H15	-0.793103	unrelated
H24	JR8-F1A	-0.793103	unrelated
15B	H34	-0.79351	unrelated
AL19	H15	-0.793939	unrelated
TP3-92	TP51D	-0.794643	unrelated
AH23	HG08	-0.795181	unrelated
H30	TP7-10F1A2	-0.796034	unrelated
435	H27	-0.799363	unrelated
16B	H26	-0.802469	unrelated
416	H36	-0.803571	unrelated
424	H15	-0.804281	unrelated
18B	H30	-0.804533	unrelated
16B	TP51D	-0.804688	unrelated
JR8-F1A	TP1	-0.804734	unrelated
AL42	H34	-0.804954	unrelated
H12	JR8-F1A	-0.80593	unrelated
HG13	JR2-F1C	-0.806061	unrelated
416	H24	-0.807074	unrelated
AL1	H15	-0.807339	unrelated
H15	JR8-F1A	-0.808219	unrelated
416	H12	-0.808383	unrelated
H28	JR8-F1A	-0.809249	unrelated
F1B	TP17-2	-0.811966	unrelated
JR11	TP1	-0.812865	unrelated
CR16	H34	-0.813665	unrelated
AL1	H36	-0.814925	unrelated
AL16	H34	-0.81677	unrelated
AH15	TP1	-0.817647	unrelated
16B	TP1	-0.818841	unrelated
15B	H36	-0.820809	unrelated
H30	CR16	-0.820809	unrelated
AL19	H36	-0.825444	unrelated
H36	AL19	-0.825444	unrelated
435	H12	-0.825826	unrelated
435	H26	-0.826498	unrelated
H26	435	-0.826498	unrelated
E1	H34	-0.826979	unrelated
18B	H26	-0.827044	unrelated
416	H28	-0.828479	unrelated
435	H24	-0.829032	unrelated
E1	HG06	-0.82963	unrelated
AH15	H14	-0.831429	unrelated
TP1	TP17-2	-0.831683	unrelated
H26	TP7-10F1A2	-0.833333	unrelated
424	H36	-0.835821	unrelated
AH23	HG13	-0.836478	unrelated
15B	H24	-0.838006	unrelated
H26	TP121B	-0.838284	unrelated
AL1	H24	-0.83871	unrelated
14	H26	-0.840764	unrelated
444	H14	-0.841121	unrelated
396	H27	-0.843137	unrelated
AL38	H30	-0.843373	unrelated
AL19	H24	-0.84345	unrelated
E1	H27	-0.844037	unrelated
AL16	H15	-0.844237	unrelated
AL19	H12	-0.845238	unrelated
396	H12	-0.846154	unrelated
E1	H36	-0.847701	unrelated
H30	TP3-92	-0.848397	unrelated
AL19	H28	-0.848875	unrelated
424	H12	-0.84985	unrelated
E1	HG13	-0.850394	unrelated
16B	H27	-0.850467	unrelated
E1	HG08	-0.850746	unrelated
JR11	TP51D	-0.850932	unrelated
H34	TP7-10F1A2	-0.851064	unrelated
C1	H30	-0.853372	unrelated
435	H28	-0.853896	unrelated
AL33	H30	-0.855799	unrelated
AH15	TP51D	-0.85625	unrelated
14	H30	-0.856734	unrelated
H30	14	-0.856734	unrelated
AL16	H36	-0.857143	unrelated
15B	H27	-0.858462	unrelated
416	H26	-0.858491	unrelated
AL42	H15	-0.860248	unrelated
CR29	H34	-0.860317	unrelated
18B	H34	-0.863222	unrelated
396	H28	-0.863333	unrelated
AL38	H34	-0.863636	unrelated
424	H27	-0.866242	unrelated
416	H27	-0.866667	unrelated
AL1	H28	-0.866883	unrelated
396	H26	-0.867314	unrelated
AL1	H26	-0.867508	unrelated
16B	H36	-0.868421	unrelated
396	H36	-0.868502	unrelated
AL19	H26	-0.86875	unrelated
AL1	H27	-0.869427	unrelated
AL42	H36	-0.869697	unrelated
H27	TP7-10F1A2	-0.873016	unrelated
16B	H34	-0.874627	unrelated
E1	H12	-0.875723	unrelated
AL16	H27	-0.876623	unrelated
424	H24	-0.877419	unrelated
AL40	CR12	-0.878261	unrelated
AL16	H24	-0.878289	unrelated
18B	H36	-0.880952	unrelated
416	H14	-0.88141	unrelated
CR29	H30	-0.882006	unrelated
AL1	H12	-0.882883	unrelated
424	H28	-0.883117	unrelated
H28	424	-0.883117	unrelated
424	H26	-0.883281	unrelated
E1	H24	-0.885449	unrelated
JR8-F1A	TP51D	-0.886792	unrelated
HG06	JR8-F1A	-0.8875	unrelated
CR16	H36	-0.887538	unrelated
E1	H28	-0.88785	unrelated
AH15	HG06	-0.888199	unrelated
AL16	H28	-0.890728	unrelated
H28	AL16	-0.890728	unrelated
CR13	H30	-0.891975	unrelated
435	H14	-0.893891	unrelated
H14	435	-0.893891	unrelated
CR16	H15	-0.894081	unrelated
AL16	H12	-0.896024	unrelated
H27	TP121B	-0.896667	unrelated
E1	H15	-0.897059	unrelated
AL41	H30	-0.898462	unrelated
H36	TP7-10F1A2	-0.89881	unrelated
16B	H24	-0.899054	unrelated
CR16	H12	-0.899083	unrelated
CR16	H27	-0.902597	unrelated
CR13	H34	-0.903333	unrelated
15B	H12	-0.90407	unrelated
H34	TP121B	-0.904459	unrelated
AL33	H34	-0.905085	unrelated
HG08	JR8-F1A	-0.90566	unrelated
AL42	H27	-0.906149	unrelated
H36	TP121B	-0.906542	unrelated
AL42	H24	-0.908197	unrelated
AH15	HG13	-0.908497	unrelated
H26	C1	-0.908497	unrelated
AL42	H12	-0.908537	unrelated
AL40	CR23	-0.91	unrelated
396	H24	-0.910596	unrelated
14	TP1	-0.914062	unrelated
15B	H15	-0.914201	unrelated
CR16	H24	-0.914474	unrelated
15B	H28	-0.915361	unrelated
H24	TP7-10F1A2	-0.916399	unrelated
HG06	JR5-F1C	-0.917722	unrelated
H34	TP3-92	-0.918495	unrelated
AL38	H15	-0.918567	unrelated
AH15	HG08	-0.91875	unrelated
CR29	H36	-0.919255	unrelated
HG06	TP3-92	-0.920354	unrelated
18B	H27	-0.920635	unrelated
15B	H14	-0.92236	unrelated
C1	H34	-0.92429	unrelated
HG08	JR11	-0.925466	unrelated
14	H34	-0.926154	unrelated
H30	CR59	-0.926154	unrelated
18B	TP51D	-0.92623	unrelated
CR29	H15	-0.926752	unrelated
AL42	H28	-0.927393	unrelated
HG13	JR8-F1A	-0.927632	unrelated
16B	HG08	-0.929688	unrelated
CR13	H15	-0.929766	unrelated
413	H30	-0.929936	unrelated
16B	H28	-0.930159	unrelated
14	H36	-0.930723	unrelated
HG06	JR11	-0.932099	unrelated
TP4a	TP81B	-0.934066	unrelated
18B	HG08	-0.934426	unrelated
18B	HG06	-0.934959	unrelated
CR46	H30	-0.934985	unrelated
E1	H14	-0.935185	unrelated
16B	H12	-0.935294	unrelated
H28	TP7-10F1A2	-0.938511	unrelated
AL38	H36	-0.939683	unrelated
14	TP51D	-0.940678	unrelated
H36	TP3-92	-0.941718	unrelated
18B	H24	-0.942122	unrelated
TP1	TP4a	-0.942529	unrelated
CR59	H34	-0.943522	unrelated
H27	TP3-92	-0.944262	unrelated
AL40	H30	-0.944984	unrelated
14	H27	-0.945338	unrelated
H14	424	-0.945338	unrelated
H12	TP7-10F1A2	-0.946108	unrelated
AL41	H34	-0.946844	unrelated
396	H14	-0.947195	unrelated
CR13	H36	-0.947883	unrelated
AL42	H26	-0.948718	unrelated
AL38	H12	-0.948882	unrelated
CR29	H28	-0.949153	unrelated
F1B	TP4a	-0.951456	unrelated
H24	TP121B	-0.952703	unrelated
C1	H27	-0.953795	unrelated
CR12	H30	-0.953988	unrelated
H15	TP7-10F1A2	-0.954268	unrelated
AL1	H14	-0.954984	unrelated
TP17-2	TP51D	-0.956044	unrelated
18B	H15	-0.960366	unrelated
HG13	JR11	-0.961039	unrelated
16B	H15	-0.961078	unrelated
CR16	H26	-0.961415	unrelated
AL19	H14	-0.961783	unrelated
HG08	JR5-F1C	-0.961783	unrelated
413	CR23	-0.961905	unrelated
AL38	H24	-0.965517	unrelated
CR25	H30	-0.966154	unrelated
C1	TP1	-0.966667	unrelated
16B	HG06	-0.968992	unrelated
B2C	H30	-0.969136	unrelated
18B	H12	-0.97006	unrelated
413	H34	-0.972414	unrelated
CR29	H24	-0.973064	unrelated
HG13	JR5-F1C	-0.973333	unrelated
CR29	H27	-0.973422	unrelated
18B	H28	-0.977346	unrelated
CR23	H30	-0.977492	unrelated
16B	H14	-0.977987	unrelated
C1	H36	-0.978395	unrelated
CR12	H34	-0.980132	unrelated
CR29	H12	-0.98125	unrelated
14	H15	-0.981481	unrelated
AL16	H14	-0.983607	unrelated
H12	TP121B	-0.984326	unrelated
14	H12	-0.984848	unrelated
H28	TP121B	-0.986395	unrelated
CR46	H34	-0.986622	unrelated
AL41	H15	-0.986667	unrelated
CR29	H26	-0.986842	unrelated
AL33	H15	-0.989796	unrelated
CR25	H34	-0.990033	unrelated
H34	CR25	-0.990033	unrelated
CR13	H12	-0.990164	unrelated
AL38	H28	-0.993056	unrelated
AL38	H27	-0.993197	unrelated
AL33	H36	-0.993377	unrelated
14	H24	-0.993485	unrelated
AL40	H34	-0.996491	unrelated
CR13	H27	-0.996503	unrelated
CR23	H34	-0.996516	unrelated
C1	H24	-0.996656	unrelated
H30	TP4a	-0.996753	unrelated
H30	TP17-2	-0.996894	unrelated
16B	HG13	-1	unrelated
CR12	H15	-1	unrelated
CR13	H24	-1	unrelated
H15	CR12	-1	unrelated
H24	CR13	-1	unrelated
H36	CR59	-1	unrelated
HG13	18B	-1	unrelated
AL42	H14	-1.00327	unrelated
CR59	H15	-1.00333	unrelated
18B	H14	-1.00641	unrelated
AL41	H36	-1.00649	unrelated
413	H15	-1.00692	unrelated
B2C	TP17-2	-1.00794	unrelated
H14	TP7-10F1A2	-1.00962	unrelated
14	H28	-1.01311	unrelated
C1	H12	-1.01553	unrelated
AL38	H26	-1.01684	unrelated
H15	TP3-92	-1.01887	unrelated
F1B	H30	-1.01905	unrelated
AL33	H12	-1.02	unrelated
CR13	H26	-1.02076	unrelated
AL41	H12	-1.02288	unrelated
CR16	H14	-1.02295	unrelated
B2C	H26	-1.02422	unrelated
CR59	H24	-1.02473	unrelated
CR13	H28	-1.025	unrelated
AL33	H24	-1.02527	unrelated
C1	TP51D	-1.02727	unrelated
CR12	H27	-1.02778	unrelated
H27	CR12	-1.02778	unrelated
AL33	H27	-1.02847	unrelated
14	H14	-1.02922	unrelated
H14	TP121B	-1.0303	unrelated
CR25	H36	-1.03247	unrelated
H26	TP17-2	-1.03484	unrelated
AL40	H15	-1.03521	unrelated
H28	TP3-92	-1.03679	unrelated
AL40	H36	-1.03767	unrelated
CR59	H28	-1.0427	unrelated
C1	H15	-1.0443	unrelated
HG08	TP3-92	-1.04464	unrelated
CR12	H12	-1.0456	unrelated
CR25	H15	-1.04667	unrelated
CR59	H27	-1.04878	unrelated
TP1	TP81B	-1.04878	unrelated
CR46	H15	-1.05034	unrelated
14	HG06	-1.05042	unrelated
C1	H28	-1.05387	unrelated
AL33	H28	-1.05455	unrelated
CR46	H36	-1.05556	unrelated
AL41	H27	-1.05575	unrelated
413	H36	-1.05724	unrelated
CR23	H36	-1.05782	unrelated
CR59	H26	-1.05862	unrelated
CR59	H12	-1.05882	unrelated
H26	TP4a	-1.06227	unrelated
CR25	H27	-1.06272	unrelated
CR12	H24	-1.06338	unrelated
AL41	H24	-1.0636	unrelated
H34	TP17-2	-1.06376	unrelated
HG06	TP17-2	-1.06522	unrelated
413	H28	-1.06667	unrelated
HG13	TP3-92	-1.06667	unrelated
AL33	H26	-1.0669	unrelated
CR46	H24	-1.06762	unrelated
CR12	H26	-1.06873	unrelated
H36	TP17-2	-1.06885	unrelated
CR25	H28	-1.07117	unrelated
F1B	H26	-1.07143	unrelated
B2C	H34	-1.07333	unrelated
AL40	H24	-1.07491	unrelated
HG08	TP17-2	-1.07692	unrelated
CR46	H27	-1.07719	unrelated
AL38	H14	-1.07904	unrelated
413	H12	-1.08136	unrelated
CR12	H28	-1.08156	unrelated
C1	HG08	-1.08182	unrelated
CR46	H12	-1.08224	unrelated
H14	TP3-92	-1.08278	unrelated
C1	H14	-1.08333	unrelated
CR23	H15	-1.08392	unrelated
H34	TP4a	-1.08451	unrelated
AL40	H12	-1.08621	unrelated
H12	AL40	-1.08621	unrelated
CR29	H14	-1.08725	unrelated
CR25	H12	-1.08824	unrelated
413	H24	-1.09191	unrelated
AL41	H28	-1.09253	unrelated
413	H26	-1.09677	unrelated
B2C	H27	-1.0979	unrelated
B2C	TP4a	-1.09821	unrelated
CR23	H27	-1.0989	unrelated
CR23	H28	-1.10112	unrelated
CR25	H24	-1.10247	unrelated
CR46	H28	-1.10394	unrelated
H36	TP4a	-1.10653	unrelated
CR25	H26	-1.1069	unrelated
AL40	H27	-1.10701	unrelated
14	HG08	-1.11017	unrelated
H27	TP17-2	-1.11268	unrelated
CR23	H24	-1.11524	unrelated
CR13	H14	-1.11661	unrelated
14	HG13	-1.11712	unrelated
B2C	H36	-1.11726	unrelated
F1B	H34	-1.12027	unrelated
H12	TP17-2	-1.12541	unrelated
C1	HG06	-1.12613	unrelated
413	H27	-1.13043	unrelated
AL40	H26	-1.13139	unrelated
H27	TP4a	-1.13333	unrelated
H30	TP81B	-1.13531	unrelated
C1	HG13	-1.13592	unrelated
H30	TP1	-1.13712	unrelated
CR59	H14	-1.13732	unrelated
CR46	H26	-1.13889	unrelated
CR12	H14	-1.14035	unrelated
CR23	H12	-1.14041	unrelated
B2C	H12	-1.14098	unrelated
H15	TP17-2	-1.14141	unrelated
AL40	H28	-1.14717	unrelated
F1B	H36	-1.14765	unrelated
F1B	H27	-1.15162	unrelated
H24	TP17-2	-1.15357	unrelated
B2C	H15	-1.15385	unrelated
AL33	H14	-1.15468	unrelated
H28	TP17-2	-1.15468	unrelated
B2C	H24	-1.15603	unrelated
F1B	TP81B	-1.16327	unrelated
AL41	H14	-1.17254	unrelated
H14	AL41	-1.17254	unrelated
H24	TP4a	-1.17669	unrelated
B2C	TP81B	-1.17757	unrelated
B2C	H28	-1.18214	unrelated
H26	TP1	-1.18561	unrelated
H12	TP4a	-1.19377	unrelated
413	H14	-1.19414	unrelated
CR23	H26	-1.19565	unrelated
F1B	H12	-1.19595	unrelated
F1B	H15	-1.19655	unrelated
F1B	H24	-1.1978	unrelated
B2C	H14	-1.19788	unrelated
CR46	H14	-1.20213	unrelated
H30	TP51D	-1.21107	unrelated
H28	TP4a	-1.21212	unrelated
AL40	H14	-1.21269	unrelated
H26	TP81B	-1.21642	unrelated
H14	TP17-2	-1.21708	unrelated
H30	HG08	-1.21799	unrelated
H15	TP4a	-1.21908	unrelated
F1B	H28	-1.2214	unrelated
H30	HG06	-1.22414	unrelated
CR23	H14	-1.22593	unrelated
H34	TP1	-1.22909	unrelated
H34	TP81B	-1.22939	unrelated
HG13	TP17-2	-1.2381	unrelated
H30	HG13	-1.24468	unrelated
H36	TP81B	-1.25175	unrelated
H36	TP1	-1.25887	unrelated
H27	TP81B	-1.26038	unrelated
H27	TP1	-1.26437	unrelated
H14	TP4a	-1.26592	unrelated
F1B	H14	-1.26642	unrelated
H26	TP51D	-1.27559	unrelated
H26	HG06	-1.30196	unrelated
H34	HG06	-1.31203	unrelated
H24	TP81B	-1.31418	unrelated
H34	HG08	-1.31698	unrelated
HG08	H34	-1.31698	unrelated
H36	HG06	-1.31868	unrelated
H36	TP51D	-1.33088	unrelated
H26	HG13	-1.33198	unrelated
H28	TP81B	-1.33205	unrelated
H15	TP1	-1.33212	unrelated
H12	TP1	-1.33214	unrelated
H12	TP81B	-1.33451	unrelated
H36	HG08	-1.33824	unrelated
B2C	TP1	-1.33981	unrelated
H28	TP1	-1.34118	unrelated
H24	TP1	-1.34241	unrelated
H26	HG08	-1.34252	unrelated
H27	TP51D	-1.34263	unrelated
H36	HG13	-1.3434	unrelated
H15	TP81B	-1.34892	unrelated
F1B	TP1	-1.35106	unrelated
H27	HG06	-1.36111	unrelated
H34	HG13	-1.36434	unrelated
H27	HG08	-1.3745	unrelated
H12	TP51D	-1.38519	unrelated
H12	HG06	-1.40221	unrelated
TP4a	TP51D	-1.4026	unrelated
H15	TP51D	-1.40909	unrelated
H12	HG08	-1.41111	unrelated
H27	HG13	-1.41393	unrelated
H14	TP81B	-1.41985	unrelated
H15	HG06	-1.42264	unrelated
H24	HG06	-1.43145	unrelated
H15	HG08	-1.43182	unrelated
H24	HG08	-1.43725	unrelated
H14	TP1	-1.43798	unrelated
H28	HG06	-1.43902	unrelated
H12	HG13	-1.44106	unrelated
H28	HG08	-1.44898	unrelated
H15	HG13	-1.45136	unrelated
H24	TP51D	-1.45344	unrelated
H24	HG13	-1.45833	unrelated
F1B	TP51D	-1.47619	unrelated
H28	HG13	-1.4958	unrelated
H14	TP51D	-1.49597	unrelated
HG06	TP4a	-1.5	unrelated
H28	TP51D	-1.50612	unrelated
H14	HG06	-1.53012	unrelated
H14	HG08	-1.54839	unrelated
HG08	TP4a	-1.55844	unrelated
H14	HG13	-1.56432	unrelated
444	JR2-F1C	-1.6	unrelated
444	JR15	-1.62041	unrelated
B2C	TP51D	-1.62366	unrelated
HG06	TP81B	-1.63014	unrelated
HG08	TP81B	-1.63889	unrelated
B2C	HG08	-1.64516	unrelated
416	JR2-F1C	-1.69068	unrelated
HG13	TP4a	-1.7	unrelated
435	JR2-F1C	-1.70638	unrelated
TP51D	TP81B	-1.70833	unrelated
444	JR11	-1.7094	unrelated
B2C	HG06	-1.71277	unrelated
444	AH23	-1.71548	unrelated
416	JR15	-1.72034	unrelated
424	JR2-F1C	-1.72766	unrelated
HG08	TP1	-1.73529	unrelated
HG06	TP1	-1.73913	unrelated
435	JR15	-1.74043	unrelated
444	JR5-F1C	-1.74348	unrelated
444	JR7-F1C	-1.75217	unrelated
B2C	HG13	-1.75581	unrelated
424	JR15	-1.77872	unrelated
AL1	JR2-F1C	-1.78723	unrelated
F1B	HG06	-1.78824	unrelated
444	AH15	-1.7897	unrelated
AL19	JR2-F1C	-1.78992	unrelated
416	JR11	-1.79556	unrelated
F1B	HG08	-1.79762	unrelated
AL19	JR15	-1.79832	unrelated
416	AH23	-1.80435	unrelated
AL16	JR2-F1C	-1.81223	unrelated
AL16	JR15	-1.81659	unrelated
JR15	AL16	-1.81659	unrelated
435	JR11	-1.82143	unrelated
416	JR7-F1C	-1.82353	unrelated
396	JR2-F1C	-1.82819	unrelated
AL1	JR15	-1.83404	unrelated
435	AH23	-1.83406	unrelated
CR16	JR15	-1.85153	unrelated
AL19	JR11	-1.86784	unrelated
424	AH23	-1.869	unrelated
AL42	JR2-F1C	-1.86957	unrelated
F1B	HG13	-1.87013	unrelated
424	JR11	-1.87054	unrelated
396	JR15	-1.87225	unrelated
435	JR7-F1C	-1.87273	unrelated
HG13	TP81B	-1.87692	unrelated
444	JR8-F1A	-1.87931	unrelated
416	JR5-F1C	-1.88688	unrelated
AH23	AL19	-1.88793	unrelated
AL42	JR15	-1.89565	unrelated
AL1	JR11	-1.89732	unrelated
AL16	JR11	-1.89908	unrelated
435	JR5-F1C	-1.90455	unrelated
416	AH15	-1.91071	unrelated
424	JR7-F1C	-1.91364	unrelated
AH23	CR16	-1.91928	unrelated
AH23	AL1	-1.9214	unrelated
435	AH15	-1.92377	unrelated
AH23	AL16	-1.92377	unrelated
424	JR5-F1C	-1.92727	unrelated
CR16	JR11	-1.93578	unrelated
CR29	JR2-F1C	-1.93694	unrelated
AL19	JR7-F1C	-1.93722	unrelated
396	JR11	-1.94444	unrelated
424	AH15	-1.94619	unrelated
AL1	JR7-F1C	-1.95	unrelated
AL19	JR5-F1C	-1.95067	unrelated
AH15	AL19	-1.95575	unrelated
AL1	JR5-F1C	-1.96364	unrelated
396	AH23	-1.9638	unrelated
AL42	JR11	-1.97717	unrelated
CR29	JR15	-1.97748	unrelated
AL16	JR7-F1C	-1.98131	unrelated
416	JR8-F1A	-1.98206	unrelated
AH23	AL42	-1.98214	unrelated
AH15	AL1	-1.98655	unrelated
AL38	JR2-F1C	-1.9907	unrelated
AH15	AL16	-2	unrelated
AL16	JR5-F1C	-2.00935	unrelated
JR5-F1C	AL16	-2.00935	unrelated
AH15	CR16	-2.01843	unrelated
AL38	JR15	-2.0186	unrelated
435	JR8-F1A	-2.02252	unrelated
396	JR7-F1C	-2.02358	unrelated
H30	SP36	-2.02785	unrelated
396	JR5-F1C	-2.03302	unrelated
396	AH15	-2.03721	unrelated
CR16	JR5-F1C	-2.03738	unrelated
424	JR8-F1A	-2.04505	unrelated
AL42	JR7-F1C	-2.04651	unrelated
H30	SP70	-2.04726	unrelated
H30	SP51	-2.04835	unrelated
AH23	CR29	-2.05093	unrelated
CR29	JR11	-2.05213	unrelated
TP1	TP51D	-2.05882	unrelated
AL19	JR8-F1A	-2.06667	unrelated
AH15	AL42	-2.07339	unrelated
AL42	JR5-F1C	-2.07442	unrelated
H30	SP68	-2.085	unrelated
H30	SP41	-2.08629	unrelated
H36	SP36	-2.09788	unrelated
AL1	JR8-F1A	-2.0991	unrelated
CR59	JR2-F1C	-2.10577	unrelated
H30	SP69	-2.10742	unrelated
CR13	JR2-F1C	-2.11594	unrelated
AL16	JR8-F1A	-2.12037	unrelated
H36	SP70	-2.12468	unrelated
CR16	JR8-F1A	-2.125	unrelated
H30	SP39	-2.12564	unrelated
AL38	JR11	-2.12745	unrelated
AH15	CR29	-2.12857	unrelated
CR59	JR15	-2.12981	unrelated
444	E1	-2.13043	unrelated
E1	444	-2.13043	unrelated
HG13	TP1	-2.13115	unrelated
H36	SP51	-2.13298	unrelated
HG06	TP51D	-2.13559	unrelated
H12	SP36	-2.1383	unrelated
H15	SP36	-2.14054	unrelated
AH23	AL38	-2.14354	unrelated
CR12	JR2-F1C	-2.14354	unrelated
CR46	JR2-F1C	-2.15049	unrelated
H15	SP70	-2.15915	unrelated
H36	SP68	-2.15927	unrelated
CR13	JR15	-2.15942	unrelated
H12	SP70	-2.16449	unrelated
CR46	JR15	-2.16505	unrelated
H36	SP41	-2.16976	unrelated
H12	SP51	-2.17112	unrelated
CR29	JR5-F1C	-2.17391	unrelated
H36	SP39	-2.17694	unrelated
CR12	JR15	-2.17703	unrelated
AL33	JR2-F1C	-2.17822	unrelated
AL42	JR8-F1A	-2.17972	unrelated
AL38	JR7-F1C	-2.18	unrelated
H15	SP51	-2.18207	unrelated
396	JR8-F1A	-2.19159	unrelated
H12	SP68	-2.19423	unrelated
CR25	JR2-F1C	-2.19712	unrelated
AL33	JR15	-2.19802	unrelated
15B	444	-2.2	unrelated
H15	SP68	-2.2	unrelated
H34	SP70	-2.20106	unrelated
H34	SP36	-2.20485	unrelated
H26	SP36	-2.20556	unrelated
H36	SP69	-2.20856	unrelated
AL38	JR5-F1C	-2.21	unrelated
AL41	JR15	-2.21154	unrelated
CR25	JR15	-2.21154	unrelated
JR15	CR25	-2.21154	unrelated
AH15	AL38	-2.21182	unrelated
H12	SP39	-2.21563	unrelated
H12	SP41	-2.216	unrelated
H27	SP70	-2.21703	unrelated
H15	SP39	-2.21918	unrelated
H15	SP41	-2.22222	unrelated
AH23	CR59	-2.22277	unrelated
413	JR2-F1C	-2.22335	unrelated
H26	SP70	-2.22888	unrelated
H34	SP51	-2.23306	unrelated
CR59	JR11	-2.2335	unrelated
H27	SP51	-2.2338	unrelated
16B	444	-2.23383	unrelated
CR13	JR11	-2.23469	unrelated
H27	SP36	-2.23529	unrelated
H12	SP69	-2.23656	unrelated
H26	SP51	-2.23743	unrelated
CR29	JR8-F1A	-2.23923	unrelated
AH23	CR13	-2.24378	unrelated
AH23	CR12	-2.24631	unrelated
H26	SP68	-2.24932	unrelated
H30	SP62	-2.25203	unrelated
H15	SP69	-2.2541	unrelated
CR46	JR11	-2.25641	unrelated
H34	SP68	-2.26596	unrelated
CR23	JR2-F1C	-2.26804	unrelated
H34	SP41	-2.27568	unrelated
H26	SP41	-2.27577	unrelated
416	E1	-2.28283	unrelated
E1	416	-2.28283	unrelated
H24	SP36	-2.28329	unrelated
H34	SP39	-2.28415	unrelated
H27	SP68	-2.28453	unrelated
H27	SP41	-2.28652	unrelated
413	JR15	-2.28934	unrelated
AH23	CR46	-2.29	unrelated
H14	SP36	-2.29096	unrelated
444	TP7-10F1A2	-2.29231	unrelated
H26	SP39	-2.29296	unrelated
H26	SP69	-2.29494	unrelated
H34	SP69	-2.30245	unrelated
H24	SP70	-2.30278	unrelated
CR23	JR15	-2.30928	unrelated
H27	SP69	-2.31161	unrelated
AH23	CR25	-2.31188	unrelated
H28	SP36	-2.31339	unrelated
435	E1	-2.31472	unrelated
AH15	CR59	-2.31633	unrelated
H14	SP70	-2.32133	unrelated
CR59	JR7-F1C	-2.32642	unrelated
HG08	TP51D	-2.32759	unrelated
AH15	CR13	-2.32821	unrelated
H24	SP68	-2.32961	unrelated
AL33	JR11	-2.32984	unrelated
H24	SP51	-2.33048	unrelated
15B	416	-2.33163	unrelated
18B	444	-2.33333	unrelated
AH15	CR12	-2.33503	unrelated
CR25	JR11	-2.33503	unrelated
H28	SP51	-2.33524	unrelated
AH23	AL33	-2.33673	unrelated
CR59	JR5-F1C	-2.33679	unrelated
H27	SP39	-2.34091	unrelated
H14	SP68	-2.34819	unrelated
CR13	JR5-F1C	-2.34896	unrelated
JR5-F1C	CR13	-2.34896	unrelated
H28	SP70	-2.34916	unrelated
424	E1	-2.35025	unrelated
E1	424	-2.35025	unrelated
H14	SP51	-2.35227	unrelated
AL38	JR8-F1A	-2.35644	unrelated
CR12	JR5-F1C	-2.36082	unrelated
AH23	AL41	-2.36139	unrelated
H36	SP62	-2.36364	unrelated
AH15	CR46	-2.36598	unrelated
H24	SP41	-2.36648	unrelated
H14	SP41	-2.36827	unrelated
AL19	E1	-2.37	unrelated
H24	SP39	-2.37069	unrelated
CR46	JR7-F1C	-2.37173	unrelated
H28	SP68	-2.3736	unrelated
413	AH23	-2.37696	unrelated
CR46	JR5-F1C	-2.37696	unrelated
AL40	JR15	-2.38021	unrelated
H28	SP41	-2.38286	unrelated
AH23	CR23	-2.38298	unrelated
H24	SP69	-2.38682	unrelated
413	JR11	-2.3871	unrelated
15B	424	-2.38974	unrelated
CR16	E1	-2.39267	unrelated
H12	SP62	-2.39429	unrelated
SP62	H12	-2.39429	unrelated
15B	435	-2.39487	unrelated
H14	SP39	-2.39542	unrelated
16B	416	-2.39583	unrelated
AL40	JR2-F1C	-2.39583	unrelated
CR12	JR7-F1C	-2.39691	unrelated
H28	SP69	-2.39769	unrelated
CR23	JR11	-2.39891	unrelated
15B	AL19	-2.40404	unrelated
H28	SP39	-2.4104	unrelated
16B	435	-2.41361	unrelated
H15	SP62	-2.4157	unrelated
AL33	JR7-F1C	-2.41711	unrelated
AL41	JR5-F1C	-2.43005	unrelated
JR5-F1C	AL41	-2.43005	unrelated
AL1	E1	-2.43147	unrelated
AL33	JR5-F1C	-2.43316	unrelated
AH15	AL41	-2.43367	unrelated
AL16	E1	-2.43455	unrelated
AL41	JR7-F1C	-2.43523	unrelated
AH15	AL33	-2.43684	unrelated
CR25	JR5-F1C	-2.44041	unrelated
AH15	CR25	-2.44388	unrelated
15B	AL1	-2.46154	unrelated
CR59	JR8-F1A	-2.46154	unrelated
16B	424	-2.46597	unrelated
413	JR5-F1C	-2.46703	unrelated
416	TP7-10F1A2	-2.46774	unrelated
CR13	JR8-F1A	-2.46907	unrelated
15B	AL16	-2.4709	unrelated
16B	AL19	-2.47423	unrelated
H34	SP62	-2.47536	unrelated
14	444	-2.47644	unrelated
444	TP121B	-2.48333	unrelated
H27	SP62	-2.48338	unrelated
413	JR7-F1C	-2.48352	unrelated
H26	SP62	-2.48503	unrelated
396	E1	-2.48677	unrelated
CR23	JR7-F1C	-2.49162	unrelated
AL42	E1	-2.49479	unrelated
444	TP3-92	-2.4973	unrelated
AL19	TP7-10F1A2	-2.5	unrelated
15B	CR16	-2.50265	unrelated
413	AH15	-2.5027	unrelated
AH15	413	-2.5027	unrelated
444	C1	-2.5082	unrelated
CR12	JR8-F1A	-2.5102	unrelated
18B	416	-2.51075	unrelated
AL40	JR11	-2.51381	unrelated
CR23	JR5-F1C	-2.51955	unrelated
AH15	CR23	-2.52198	unrelated
CR46	JR8-F1A	-2.52332	unrelated
HG13	TP51D	-2.52941	unrelated
16B	AL1	-2.53927	unrelated
AH23	AL40	-2.54301	unrelated
16B	AL16	-2.54595	unrelated
424	TP7-10F1A2	-2.54595	unrelated
AL16	16B	-2.54595	unrelated
15B	AL42	-2.55263	unrelated
CR29	E1	-2.55978	unrelated
16B	CR16	-2.56216	unrelated
H24	SP62	-2.56575	unrelated
AL1	TP7-10F1A2	-2.57297	unrelated
AL41	JR8-F1A	-2.57436	unrelated
AL33	JR8-F1A	-2.57672	unrelated
18B	424	-2.57838	unrelated
18B	AL19	-2.58511	unrelated
H14	SP62	-2.58537	unrelated
15B	396	-2.58824	unrelated
CR25	JR8-F1A	-2.6	unrelated
413	JR8-F1A	-2.6087	unrelated
H28	SP62	-2.60923	unrelated
AL16	TP7-10F1A2	-2.61453	unrelated
TP7-10F1A2	AL16	-2.61453	unrelated
14	416	-2.61538	unrelated
18B	AL1	-2.61622	unrelated
16B	396	-2.61749	unrelated
16B	AL42	-2.62903	unrelated
AL40	JR7-F1C	-2.64407	unrelated
416	TP3-92	-2.66477	unrelated
15B	CR29	-2.66484	unrelated
AL40	JR5-F1C	-2.66667	unrelated
CR23	JR8-F1A	-2.66851	unrelated
396	TP7-10F1A2	-2.67232	unrelated
14	435	-2.67403	unrelated
18B	AL16	-2.67598	unrelated
416	C1	-2.67816	unrelated
14	424	-2.67956	unrelated
AH15	AL40	-2.68889	unrelated
AL42	TP7-10F1A2	-2.68889	unrelated
14	AL19	-2.69022	unrelated
18B	CR16	-2.69274	unrelated
16B	CR29	-2.69663	unrelated
435	TP3-92	-2.70286	unrelated
435	C1	-2.7052	unrelated
435	TP121B	-2.71176	unrelated
416	TP121B	-2.71345	unrelated
AL38	E1	-2.72881	unrelated
424	TP3-92	-2.73143	unrelated
424	C1	-2.73988	unrelated
18B	396	-2.74011	unrelated
AL19	C1	-2.74432	unrelated
18B	AL42	-2.74444	unrelated
AL19	TP3-92	-2.74719	unrelated
CR29	TP7-10F1A2	-2.75581	unrelated
15B	AL38	-2.76571	unrelated
AL19	TP121B	-2.76879	unrelated
14	AL1	-2.77348	unrelated
424	TP121B	-2.77647	unrelated
14	CR16	-2.78286	unrelated
AL40	JR8-F1A	-2.78771	unrelated
14	AL16	-2.8	unrelated
AL16	14	-2.8	unrelated
AL1	TP121B	-2.80588	unrelated
CR59	E1	-2.82353	unrelated
AL1	C1	-2.82659	unrelated
444	B2C	-2.83133	unrelated
CR16	TP3-92	-2.83432	unrelated
18B	CR29	-2.85465	unrelated
CR13	E1	-2.86391	unrelated
14	AL42	-2.86932	unrelated
AL16	TP3-92	-2.86982	unrelated
16B	AL38	-2.87135	unrelated
CR12	E1	-2.87135	unrelated
AL16	C1	-2.87425	unrelated
CR46	E1	-2.875	unrelated
AL16	TP121B	-2.87805	unrelated
14	396	-2.89017	unrelated
C1	CR16	-2.8982	unrelated
AL42	TP3-92	-2.9	unrelated
CR16	TP121B	-2.91463	unrelated
15B	CR59	-2.91667	unrelated
396	TP3-92	-2.92814	unrelated
AL42	C1	-2.93452	unrelated
444	TP17-2	-2.93902	unrelated
396	C1	-2.93939	unrelated
396	TP121B	-2.95062	unrelated
CR25	E1	-2.95294	unrelated
AL42	TP121B	-2.95758	unrelated
14	CR29	-2.96429	unrelated
AL38	TP7-10F1A2	-2.9697	unrelated
15B	CR12	-2.97633	unrelated
15B	CR13	-2.98204	unrelated
15B	CR46	-3.00602	unrelated
AL41	E1	-3.01176	unrelated
16B	CR13	-3.01227	unrelated
16B	CR12	-3.01818	unrelated
AL38	18B	-3.01818	unrelated
AL33	E1	-3.01829	unrelated
16B	CR59	-3.02439	unrelated
CR29	TP3-92	-3.02469	unrelated
416	B2C	-3.02548	unrelated
CR29	TP121B	-3.03185	unrelated
15B	CR25	-3.03571	unrelated
16B	CR46	-3.03704	unrelated
444	F1B	-3.05732	unrelated
15B	AL33	-3.0679	unrelated
C1	CR29	-3.06875	unrelated
413	E1	-3.06918	unrelated
CR59	TP7-10F1A2	-3.06962	unrelated
CR23	E1	-3.07692	unrelated
15B	AL41	-3.07738	unrelated
435	B2C	-3.08974	unrelated
CR13	TP7-10F1A2	-3.11465	unrelated
444	TP4a	-3.12667	unrelated
16B	CR25	-3.14024	unrelated
CR46	TP7-10F1A2	-3.14103	unrelated
14	AL38	-3.14286	unrelated
424	B2C	-3.14744	unrelated
CR12	TP7-10F1A2	-3.15094	unrelated
18B	CR59	-3.1519	unrelated
416	TP17-2	-3.16774	unrelated
15B	413	-3.17197	unrelated
16B	AL33	-3.18354	unrelated
18B	CR13	-3.19108	unrelated
435	TP17-2	-3.19481	unrelated
AL19	B2C	-3.19497	unrelated
16B	AL41	-3.19512	unrelated
18B	CR12	-3.20126	unrelated
15B	CR23	-3.2013	unrelated
CR25	TP7-10F1A2	-3.23418	unrelated
18B	CR46	-3.23718	unrelated
AL38	TP3-92	-3.23871	unrelated
AL38	C1	-3.24183	unrelated
AL38	TP121B	-3.24667	unrelated
424	TP17-2	-3.25325	unrelated
AL19	TP17-2	-3.25478	unrelated
AL40	E1	-3.26623	unrelated
AL1	B2C	-3.26923	unrelated
16B	413	-3.28105	unrelated
AL41	TP7-10F1A2	-3.28481	unrelated
18B	CR25	-3.29114	unrelated
14	CR59	-3.29221	unrelated
AL33	TP7-10F1A2	-3.30263	unrelated
15B	AL40	-3.30921	unrelated
16B	CR23	-3.31333	unrelated
CR16	B2C	-3.31333	unrelated
AL16	B2C	-3.32	unrelated
18B	AL33	-3.32895	unrelated
18B	AL41	-3.32911	unrelated
14	CR13	-3.33333	unrelated
396	B2C	-3.33784	unrelated
CR23	TP7-10F1A2	-3.34028	unrelated
AL1	TP17-2	-3.34416	unrelated
416	F1B	-3.34459	unrelated
14	CR12	-3.34839	unrelated
CR59	TP3-92	-3.35135	unrelated
14	CR46	-3.36184	unrelated
413	TP7-10F1A2	-3.38776	unrelated
F1B	435	-3.38776	unrelated
CR16	TP17-2	-3.39189	unrelated
AL42	B2C	-3.39735	unrelated
CR59	TP121B	-3.3986	unrelated
444	TP81B	-3.4	unrelated
CR12	TP3-92	-3.40268	unrelated
416	TP4a	-3.41135	unrelated
14	CR25	-3.41558	unrelated
424	F1B	-3.42857	unrelated
F1B	424	-3.42857	unrelated
JR2-F1C	SP36	-3.43165	unrelated
C1	CR59	-3.43836	unrelated
AL16	TP17-2	-3.43919	unrelated
JR15	SP36	-3.44245	unrelated
JR2-F1C	SP70	-3.44561	unrelated
16B	AL40	-3.44595	unrelated
18B	413	-3.44898	unrelated
JR15	SP70	-3.44912	unrelated
C1	CR13	-3.46207	unrelated
435	TP4a	-3.46429	unrelated
CR13	TP121B	-3.46479	unrelated
CR46	TP3-92	-3.46575	unrelated
AL19	F1B	-3.46667	unrelated
CR12	TP121B	-3.47222	unrelated
C1	CR12	-3.48299	unrelated
CR25	TP3-92	-3.48649	unrelated
AL42	TP17-2	-3.48993	unrelated
396	TP17-2	-3.5	unrelated
SP51	JR2-F1C	-3.5	unrelated
444	TP1	-3.50355	unrelated
JR15	SP51	-3.50362	unrelated
14	AL41	-3.50649	unrelated
AL19	TP4a	-3.51049	unrelated
18B	CR23	-3.51389	unrelated
JR15	SP68	-3.52297	unrelated
SP68	JR15	-3.52297	unrelated
AH23	SP36	-3.52574	unrelated
AH23	SP70	-3.53047	unrelated
JR15	SP41	-3.53069	unrelated
JR11	SP70	-3.53285	unrelated
JR11	SP36	-3.53558	unrelated
AL1	F1B	-3.53741	unrelated
CR46	TP121B	-3.53901	unrelated
14	AL33	-3.54054	unrelated
JR5-F1C	SP70	-3.54074	unrelated
JR2-F1C	SP41	-3.54513	unrelated
C1	CR46	-3.54861	unrelated
424	TP4a	-3.55	unrelated
B2C	CR29	-3.56643	unrelated
CR29	B2C	-3.56643	unrelated
JR5-F1C	SP36	-3.56654	unrelated
AL41	TP3-92	-3.57432	unrelated
AL33	TP3-92	-3.57746	unrelated
C1	CR25	-3.58219	unrelated
14	413	-3.58741	unrelated
JR7-F1C	SP70	-3.58889	unrelated
JR7-F1C	SP36	-3.59696	unrelated
AL40	TP7-10F1A2	-3.59859	unrelated
CR16	F1B	-3.60284	unrelated
JR11	SP51	-3.60377	unrelated
18B	AL40	-3.60563	unrelated
AL1	TP4a	-3.60714	unrelated
JR2-F1C	SP69	-3.61679	unrelated
AH15	SP70	-3.62271	unrelated
SP39	JR15	-3.62271	unrelated
JR15	SP69	-3.62409	unrelated
AL16	F1B	-3.62411	unrelated
JR11	SP68	-3.625	unrelated
AH23	SP51	-3.62963	unrelated
JR2-F1C	SP39	-3.63004	unrelated
AH23	SP68	-3.63177	unrelated
JR5-F1C	SP68	-3.63433	unrelated
AH15	SP36	-3.6391	unrelated
AL33	TP121B	-3.64234	unrelated
14	CR23	-3.64286	unrelated
AL41	TP121B	-3.64336	unrelated
JR5-F1C	SP51	-3.64368	unrelated
AL41	C1	-3.65068	unrelated
JR7-F1C	SP51	-3.65134	unrelated
CR29	TP17-2	-3.65248	unrelated
JR8-F1A	SP36	-3.65283	unrelated
JR8-F1A	SP70	-3.65441	unrelated
AL33	C1	-3.65714	unrelated
396	F1B	-3.66187	unrelated
AH23	SP41	-3.6679	unrelated
AL42	F1B	-3.66901	unrelated
JR11	SP41	-3.67669	unrelated
JR7-F1C	SP68	-3.6791	unrelated
413	TP3-92	-3.68613	unrelated
JR5-F1C	SP41	-3.68702	unrelated
AH15	SP68	-3.71218	unrelated
CR16	TP4a	-3.71642	unrelated
JR7-F1C	SP41	-3.71756	unrelated
JR8-F1A	SP51	-3.71863	unrelated
AH23	SP39	-3.7191	unrelated
AH15	SP51	-3.7197	unrelated
AH23	SP69	-3.72015	unrelated
JR11	SP39	-3.72137	unrelated
AL16	TP4a	-3.72388	unrelated
JR8-F1A	SP68	-3.72593	unrelated
AH15	SP41	-3.73208	unrelated
JR11	SP69	-3.73764	unrelated
JR5-F1C	SP39	-3.74031	unrelated
JR5-F1C	SP69	-3.74131	unrelated
416	TP81B	-3.76471	unrelated
B2C	AL38	-3.76471	unrelated
CR23	TP3-92	-3.76866	unrelated
413	C1	-3.77037	unrelated
C1	413	-3.77037	unrelated
JR7-F1C	SP39	-3.77907	unrelated
413	TP121B	-3.7803	unrelated
JR8-F1A	SP41	-3.78409	unrelated
435	TP81B	-3.79259	unrelated
JR7-F1C	SP69	-3.79923	unrelated
416	TP1	-3.80303	unrelated
AH15	SP39	-3.8046	unrelated
14	AL40	-3.81159	unrelated
C1	CR23	-3.81818	unrelated
JR8-F1A	SP39	-3.83462	unrelated
AH15	SP69	-3.83588	unrelated
CR23	TP121B	-3.83721	unrelated
JR8-F1A	SP69	-3.83908	unrelated
AL19	TP81B	-3.84783	unrelated
396	TP4a	-3.84848	unrelated
CR29	F1B	-3.86567	unrelated
435	TP1	-3.90076	unrelated
444	HG06	-3.90152	unrelated
444	TP51D	-3.91603	unrelated
AL38	TP17-2	-3.91791	unrelated
424	TP81B	-3.91852	unrelated
444	HG08	-3.93893	unrelated
424	TP1	-3.94656	unrelated
AL1	TP81B	-3.95556	unrelated
AL40	TP3-92	-3.96212	unrelated
AL19	TP1	-3.96269	unrelated
JR15	SP62	-3.97222	unrelated
CR29	TP4a	-3.97638	unrelated
AL40	C1	-3.98462	unrelated
JR2-F1C	SP62	-3.9881	unrelated
AL1	TP1	-4.0229	unrelated
B2C	CR59	-4.02326	unrelated
AL40	TP121B	-4.02362	unrelated
B2C	CR12	-4.03077	unrelated
B2C	CR13	-4.04688	unrelated
CR16	TP81B	-4.06202	unrelated
E1	SP70	-4.06478	unrelated
AL16	TP81B	-4.06977	unrelated
E1	SP36	-4.075	unrelated
15B	SP70	-4.09388	unrelated
444	SP70	-4.09426	unrelated
CR59	TP17-2	-4.09449	unrelated
444	SP36	-4.10127	unrelated
B2C	CR46	-4.10236	unrelated
444	SP68	-4.10331	unrelated
15B	SP36	-4.10924	unrelated
AH23	SP62	-4.11382	unrelated
JR11	SP62	-4.12033	unrelated
444	HG13	-4.12903	unrelated
AL38	F1B	-4.13386	unrelated
B2C	CR25	-4.14729	unrelated
JR5-F1C	SP62	-4.14768	unrelated
444	SP51	-4.14894	unrelated
AL42	TP81B	-4.15385	unrelated
E1	SP68	-4.16327	unrelated
E1	SP51	-4.16387	unrelated
CR13	TP17-2	-4.16667	unrelated
396	TP81B	-4.17323	unrelated
16B	SP70	-4.18257	unrelated
15B	SP68	-4.18519	unrelated
CR12	TP17-2	-4.1875	unrelated
CR16	TP1	-4.192	unrelated
JR7-F1C	SP62	-4.19409	unrelated
16B	SP36	-4.2094	unrelated
15B	SP51	-4.2161	unrelated
444	SP41	-4.22881	unrelated
AH15	SP62	-4.22917	unrelated
CR46	TP17-2	-4.232	unrelated
E1	SP41	-4.23431	unrelated
SP41	E1	-4.23431	unrelated
AL42	TP1	-4.2381	unrelated
AL16	TP1	-4.24	unrelated
AL41	B2C	-4.24806	unrelated
15B	SP41	-4.24895	unrelated
396	TP1	-4.25203	unrelated
416	TP51D	-4.2623	unrelated
16B	SP68	-4.26778	unrelated
AL33	B2C	-4.26829	unrelated
18B	SP70	-4.27234	unrelated
435	SP70	-4.27778	unrelated
AL19	SP36	-4.27826	unrelated
444	SP69	-4.27897	unrelated
435	SP36	-4.28194	unrelated
CR25	TP17-2	-4.28346	unrelated
E1	SP69	-4.2839	unrelated
18B	SP36	-4.28509	unrelated
AL19	SP70	-4.29114	unrelated
435	SP68	-4.2931	unrelated
16B	SP51	-4.30172	unrelated
444	SP39	-4.30603	unrelated
SP70	TP7-10F1A2	-4.30638	unrelated
416	HG06	-4.30894	unrelated
15B	SP69	-4.31197	unrelated
416	SP70	-4.31489	unrelated
AL38	TP4a	-4.31667	unrelated
E1	SP39	-4.31915	unrelated
416	SP36	-4.32018	unrelated
AL19	SP68	-4.32766	unrelated
SP36	TP7-10F1A2	-4.32895	unrelated
AL19	HG06	-4.336	unrelated
CR29	TP81B	-4.33607	unrelated
AL19	HG08	-4.33871	unrelated
15B	SP39	-4.33906	unrelated
416	HG08	-4.34426	unrelated
435	TP51D	-4.34711	unrelated
16B	SP41	-4.34764	unrelated
416	SP68	-4.35193	unrelated
AL41	TP17-2	-4.3622	unrelated
AL1	SP70	-4.36752	unrelated
435	SP51	-4.36889	unrelated
18B	SP68	-4.3691	unrelated
AL1	SP36	-4.37004	unrelated
AL19	TP51D	-4.37097	unrelated
16B	SP69	-4.37826	unrelated
424	SP70	-4.39316	unrelated
18B	SP51	-4.40265	unrelated
SP68	TP7-10F1A2	-4.40343	unrelated
14	SP70	-4.40693	unrelated
AL1	SP68	-4.40948	unrelated
435	HG06	-4.40984	unrelated
AL19	SP51	-4.41228	unrelated
AL33	TP17-2	-4.41322	unrelated
424	SP36	-4.4141	unrelated
424	SP68	-4.42241	unrelated
416	SP51	-4.42478	unrelated
CR59	F1B	-4.425	unrelated
14	SP36	-4.42857	unrelated
SP51	TP7-10F1A2	-4.4292	unrelated
424	HG06	-4.43443	unrelated
18B	SP41	-4.43612	unrelated
16B	SP39	-4.43668	unrelated
424	TP51D	-4.43802	unrelated
435	SP41	-4.43805	unrelated
AL16	SP36	-4.43891	unrelated
416	SP41	-4.44493	unrelated
413	B2C	-4.44915	unrelated
AL16	SP70	-4.45175	unrelated
AL19	SP41	-4.45852	unrelated
AL1	SP51	-4.46222	unrelated
435	HG08	-4.46281	unrelated
F1B	CR12	-4.46281	unrelated
435	SP69	-4.46637	unrelated
AL1	HG06	-4.46721	unrelated
CR13	F1B	-4.47899	unrelated
AL16	SP68	-4.4823	unrelated
CR29	TP1	-4.48305	unrelated
SP41	TP7-10F1A2	-4.48458	unrelated
424	HG08	-4.4876	unrelated
HG08	424	-4.4876	unrelated
AL19	SP69	-4.5	unrelated
435	SP39	-4.5045	unrelated
424	SP51	-4.50667	unrelated
18B	SP69	-4.51339	unrelated
AL19	SP39	-4.51556	unrelated
416	SP39	-4.5157	unrelated
416	SP69	-4.51786	unrelated
14	SP68	-4.51965	unrelated
AL1	TP51D	-4.52066	unrelated
424	SP41	-4.52212	unrelated
14	SP51	-4.52252	unrelated
CR46	F1B	-4.52542	unrelated
SP70	TP121B	-4.52727	unrelated
B2C	CR23	-4.53043	unrelated
SP69	TP7-10F1A2	-4.53125	unrelated
AL42	SP36	-4.53604	unrelated
AL42	SP70	-4.53712	unrelated
413	TP17-2	-4.5431	unrelated
AL1	SP41	-4.54425	unrelated
18B	SP39	-4.55605	unrelated
CR59	TP4a	-4.55752	unrelated
SP39	TP7-10F1A2	-4.56054	unrelated
CR16	SP70	-4.5614	unrelated
SP36	TP121B	-4.57277	unrelated
416	HG13	-4.57391	unrelated
CR25	F1B	-4.575	unrelated
SP70	TP3-92	-4.57778	unrelated
AL1	SP69	-4.57848	unrelated
396	SP70	-4.57965	unrelated
AL42	SP68	-4.5815	unrelated
14	SP41	-4.58296	unrelated
SP41	14	-4.58296	unrelated
396	SP36	-4.58447	unrelated
AL19	HG13	-4.58974	unrelated
424	SP69	-4.59193	unrelated
AL16	SP51	-4.59361	unrelated
CR16	SP36	-4.59729	unrelated
C1	SP36	-4.60185	unrelated
396	SP68	-4.60268	unrelated
424	SP39	-4.6036	unrelated
SP39	424	-4.6036	unrelated
AL16	SP41	-4.60455	unrelated
SP36	TP3-92	-4.61468	unrelated
AL41	F1B	-4.625	unrelated
CR16	SP68	-4.62832	unrelated
SP68	CR16	-4.62832	unrelated
SP68	TP121B	-4.63761	unrelated
AL42	SP51	-4.64091	unrelated
CR13	TP4a	-4.64286	unrelated
CR46	TP4a	-4.65766	unrelated
CR12	TP4a	-4.65789	unrelated
SP51	TP121B	-4.65877	unrelated
AL16	TP51D	-4.66087	unrelated
C1	SP68	-4.66516	unrelated
435	HG13	-4.66667	unrelated
396	SP51	-4.6682	unrelated
CR16	TP51D	-4.66957	unrelated
AL16	SP69	-4.67281	unrelated
14	SP69	-4.67727	unrelated
424	HG13	-4.68421	unrelated
14	SP39	-4.68493	unrelated
AL42	SP41	-4.68778	unrelated
SP68	TP3-92	-4.69058	unrelated
AL16	SP39	-4.69444	unrelated
AL16	HG06	-4.69828	unrelated
AL40	B2C	-4.69912	unrelated
CR25	TP4a	-4.69912	unrelated
CR16	SP51	-4.70776	unrelated
SP51	TP3-92	-4.70833	unrelated
AL33	F1B	-4.7193	unrelated
AL38	TP81B	-4.72174	unrelated
CR16	SP41	-4.72273	unrelated
C1	SP51	-4.7243	unrelated
396	SP41	-4.72477	unrelated
AL16	HG08	-4.73913	unrelated
444	SP62	-4.73934	unrelated
SP41	TP121B	-4.74057	unrelated
CR16	HG06	-4.74138	unrelated
CR16	HG08	-4.74783	unrelated
AL42	HG06	-4.75214	unrelated
AL42	SP69	-4.75688	unrelated
AL42	TP51D	-4.75862	unrelated
396	SP69	-4.76744	unrelated
AL1	HG13	-4.77193	unrelated
C1	SP41	-4.7814	unrelated
E1	SP62	-4.78505	unrelated
396	TP51D	-4.78761	unrelated
CR29	SP70	-4.79186	unrelated
SP41	TP3-92	-4.79263	unrelated
AL42	SP39	-4.79724	unrelated
SP69	TP121B	-4.79904	unrelated
CR29	SP36	-4.79907	unrelated
AL42	HG08	-4.80172	unrelated
CR16	SP69	-4.80645	unrelated
396	SP39	-4.80841	unrelated
CR16	SP39	-4.81019	unrelated
C1	SP69	-4.82547	unrelated
CR29	SP68	-4.84018	unrelated
AL41	TP4a	-4.84071	unrelated
15B	SP62	-4.84434	unrelated
SP39	TP121B	-4.84615	unrelated
396	HG08	-4.86726	unrelated
396	HG06	-4.86842	unrelated
SP69	TP3-92	-4.86916	unrelated
AL38	SP70	-4.87383	unrelated
C1	SP39	-4.87678	unrelated
413	F1B	-4.88073	unrelated
SP39	TP3-92	-4.88263	unrelated
AL38	TP1	-4.88288	unrelated
AL38	SP36	-4.88406	unrelated
AL38	SP68	-4.91038	unrelated
16B	SP62	-4.91346	unrelated
CR29	SP51	-4.91981	unrelated
AL33	TP4a	-4.95327	unrelated
CR29	SP41	-4.95775	unrelated
AL16	HG13	-4.96296	unrelated
AL40	TP17-2	-4.96396	unrelated
435	SP62	-4.99005	unrelated
CR59	TP81B	-4.99074	unrelated
AL19	SP62	-4.9951	unrelated
CR29	TP51D	-5	unrelated
AL38	SP51	-5.01463	unrelated
416	SP62	-5.0198	unrelated
CR23	F1B	-5.0283	unrelated
CR29	SP39	-5.02871	unrelated
CR16	HG13	-5.03704	unrelated
CR29	SP69	-5.0381	unrelated
B2C	SP70	-5.04369	unrelated
AL42	HG13	-5.04587	unrelated
AL38	SP41	-5.0534	unrelated
SP70	TP17-2	-5.05392	unrelated
CR29	HG06	-5.07339	unrelated
18B	SP62	-5.07426	unrelated
SP62	TP7-10F1A2	-5.07426	unrelated
424	SP62	-5.0796	unrelated
AL41	SP70	-5.08213	unrelated
CR29	HG08	-5.08333	unrelated
CR59	SP70	-5.09179	unrelated
B2C	SP36	-5.09548	unrelated
CR13	SP70	-5.09709	unrelated
AL1	SP62	-5.0995	unrelated
SP36	TP17-2	-5.10152	unrelated
CR12	TP81B	-5.11009	unrelated
CR12	SP70	-5.11538	unrelated
CR13	SP36	-5.1206	unrelated
CR13	TP81B	-5.1215	unrelated
AL38	SP69	-5.133	unrelated
AL41	SP36	-5.135	unrelated
CR59	SP36	-5.14	unrelated
CR25	SP70	-5.1401	unrelated
AL41	SP68	-5.14146	unrelated
CR12	SP36	-5.14428	unrelated
CR46	SP70	-5.14634	unrelated
413	TP4a	-5.14706	unrelated
B2C	SP68	-5.15686	unrelated
SP68	B2C	-5.15686	unrelated
CR59	SP68	-5.16098	unrelated
CR59	TP1	-5.16346	unrelated
396	HG13	-5.16981	unrelated
CR23	TP4a	-5.17172	unrelated
AL38	SP39	-5.17327	unrelated
CR12	SP68	-5.17476	unrelated
CR25	SP36	-5.175	unrelated
[truncated: 213 more rows]
